# Supplementary material for: Identification of candidate anti-cancer molecular mechanisms of Compound Kushen Injection using functional genomics
Source: Oncotarget. 2016 Sep 1;7(40):66003–19. doi: 10.18632/oncotarget.11788 (PMC5323210; doi:10.18632/oncotarget.11788)
Supplement: Supplementary file 2 [file oncotarget-07-66003-s002.xlsx]

## Sheet: read_summary.txt
Sample	Raw reads	Mapped reads	Mapping rate (%)
0h_Ctrl_R2	27113173	26530224	97.85
0h_Ctrl_R4	34209073	33159321	96.93
0h_Ctrl_R5	22398614	21429033	95.67
24h_0mg_R1	27716166	24783776	89.42
24h_0mg_R2	26685813	23831163	89.3
24h_0mg_R3	72390130	60388510	83.42
24h_1mg_R1	29122840	28264243	97.05
24h_1mg_R2	22691474	19769064	87.12
24h_1mg_R4	30464806	28254810	92.75
24h_2mg_R2	27659639	26694266	96.51
24h_2mg_R3	20245165	12732810	62.89
24h_2mg_R4	22854317	21638930	94.68
24h_5FU_R1	34863022	33777117	96.89
24h_5FU_R2	25847879	25082961	97.04
24h_5FU_R3	18893840	18413452	97.46
48h_0mg_R1	20021889	18386356	91.83
48h_0mg_R2	22804113	22457499	98.48
48h_0mg_R3	26249433	25714574	97.96
48h_1mg_R1	28832095	23215961	80.52
48h_1mg_R2	23808196	23272531	97.75
48h_1mg_R3	22427173	21853281	97.44
48h_2mg_R1	15162833	14466579	95.41
48h_2mg_R2	22870208	22305816	97.53
48h_2mg_R3	24837844	20921884	84.23
48h_5FU_R1	26071672	25371444	97.31
48h_5FU_R2	24807452	20813914	83.9
48h_5FU_R3	31399339	28847633	91.87
In total	732448198	672377152	0.918
