# Supplementary material for: Identification of candidate anti-cancer molecular mechanisms of Compound Kushen Injection using functional genomics
Source: Oncotarget. 2016 Sep 1;7(40):66003–19. doi: 10.18632/oncotarget.11788 (PMC5323210; doi:10.18632/oncotarget.11788)
Supplement: Supplementary file 3 [file oncotarget-07-66003-s003.xlsx]

## Sheet: Up_CKI1mgVSCtrl_24hr
Gene_ID	logFC	logCPM	PValue
CYP1A1	5.74672	8.62063	1.04305e-57
HMOX1	3.29604	7.18298	2.43162e-20
AKR1C2	2.39361	6.23261	2.57712e-16
AKR1C3	3.55545	4.37784	7.35582e-14
NQO1	1.87207	9.41236	8.06974e-13
DUSP13	3.77644	4.07859	2.29631e-12
FTL	2.23147	11.2722	4.65352e-11
TMPRSS2	2.58948	4.85794	6.37254e-11
UGT1A6	3.12354	5.41985	8.92068e-11
TRIM16L	2.1082	7.00855	1.47124e-10
UGT1A1	3.11378	5.2311	3.23966e-10
UGT1A9	3.11379	5.23455	3.57174e-10
UGT1A8	3.1138	5.23494	3.58464e-10
UGT1A5	3.09722	5.23852	3.65382e-10
UGT1A10	3.1138	5.23692	3.72795e-10
UGT1A7	3.09097	5.2431	3.9775e-10
UGT1A4	3.09257	5.23816	4.14538e-10
UGT1A3	3.09536	5.24344	4.40056e-10
SMIM5	2.12686	5.20983	5.57e-10
FBXO2	2.25826	4.57946	1.02721e-08
FOXO4	2.64618	4.16492	1.56779e-08
FTH1	1.55677	12.7653	5.54342e-08
CMBL	1.37704	7.50482	7.06462e-08
HCFC1R1	1.84171	6.86096	8.61631e-08
EMC3	1.21436	7.14246	3.36327e-07
NPC2	1.29033	7.32064	3.46661e-07
SULT1A1	1.63803	6.10216	3.78827e-07
CYP1A2	8.34622	0.809679	5.75795e-07
THAP8	2.10759	4.50224	1.133e-06
ULBP2	2.383	3.10514	1.15431e-06
SLC48A1	1.77263	6.03654	1.19802e-06
APOE	1.9042	4.87724	1.57959e-06
RABAC1	1.75424	6.59425	3.60233e-06
CLSTN3	1.90379	5.66207	4.24313e-06
GSTM3	1.17495	7.8787	5.04182e-06
BRI3	1.54463	6.65238	5.9607e-06
AKR1C1	2.84532	4.66302	5.99808e-06
OSGIN1	1.68533	6.29697	7.64406e-06
GDPD3	1.4524	6.51625	1.34209e-05
ATP6V0E1	1.02489	7.59397	1.48701e-05
TRIM16	1.35586	7.58782	1.88915e-05
GDF15	1.37662	9.31314	2.06378e-05
SRXN1	1.02508	6.8417	2.06621e-05
SERINC2	1.72203	6.20194	2.10345e-05
EPHX1	1.51681	7.2627	2.25661e-05
PRDX1	0.963533	9.6637	2.34764e-05
TNNT1	1.34474	6.10616	2.41861e-05
IFI30	1.18648	9.07392	2.79309e-05
PTGR1	1.71301	4.57405	3.00921e-05
BLVRB	1.37866	8.12848	3.10797e-05
PANX2	1.79159	4.76081	3.30027e-05
MB	1.48216	5.06034	3.6194e-05
SCPEP1	1.03964	6.0285	3.66517e-05
ROM1	1.93379	3.57061	3.76939e-05
SHISA4	1.65419	5.06875	4.39343e-05
RAP1GAP	1.63457	5.63612	5.11231e-05
ABCB6	1.30069	6.77054	5.14479e-05
GPX2	3.44314	2.76181	5.94036e-05
NEU1	1.28945	8.26704	6.19978e-05
HEBP2	1.16879	5.38985	7.74526e-05
WBSCR27	2.85961	1.88515	7.79477e-05
TXN	1.05881	7.64943	9.74932e-05
NPAS1	2.9316	1.75787	9.76186e-05
ABHD4	1.34847	6.05665	0.00013079
ABTB1	1.68442	3.40185	0.000154379
SMARCD3	1.828	4.08841	0.000161815
WIPI1	1.02258	6.02687	0.000162813
VAT1	1.26876	8.86045	0.000171276
PRPH	2.19051	2.90781	0.000209
PPIC	0.869561	6.51611	0.000222966
PBXIP1	1.12745	6.27863	0.000236642
AKR1B10	4.28937	1.5727	0.000240315
SMIM1	2.19266	3.35039	0.000250484
TKT	1.17462	9.91011	0.000279562
RRAGD	1.39343	4.35199	0.000295104
CYP1B1	2.17482	6.67726	0.000296822
LGALS3	0.826397	8.61336	0.000313485
BNIP3	1.06132	5.79694	0.000314165
NOS3	1.97736	3.68171	0.000319909
IFI27L1	1.62613	3.61988	0.000329336
KCNMB4	8.54448	-0.431819	0.000340172
TUBA4A	1.95309	4.20514	0.000372314
C6orf1	1.38963	5.45818	0.000380665
ARL2	1.14503	6.28888	0.000410993
TALDO1	1.02927	7.84932	0.000426091

## Sheet: Down_CKI1mgVSCtrl_24hr
Gene_ID	logFC	logCPM	PValue
H19	-2.9641	6.77982	1.20057e-17
TIMP3	-2.03451	8.03814	1.66366e-12
GFRA2	-9.40411	1.57712	3.0688e-11
MAOB	-1.96985	5.02913	4.86649e-10
IL20	-2.75051	4.01803	2.44951e-09
THBS1	-2.11598	8.15338	3.57229e-09
GFRA1	-1.31907	7.81578	1.15604e-08
NAV2	-3.16124	3.38776	3.31125e-07
PLXNA4	-2.39867	4.77052	6.34541e-07
SYNPO2	-2.57239	4.82719	6.44885e-07
B4GALT1	-1.2544	7.43942	1.4319e-06
OAS3	-1.44627	6.56277	2.89362e-06
SEMA3B	-1.47146	6.8281	3.08039e-06
ZFP36L2	-1.50411	5.494	4.20525e-06
TYMS	-1.41415	5.3603	5.90605e-06
CCND1	-1.14805	8.94678	6.39664e-06
PTGES	-2.22184	3.99807	1.03247e-05
LONRF2	-2.2143	5.56129	1.60107e-05
THSD4	-1.42869	6.36558	2.12516e-05
NBPF6	-3.57353	1.44306	2.26554e-05
HTR1E	-5.02923	0.138396	2.46128e-05
SPEN	-1.58888	6.07416	2.49262e-05
RET	-1.28204	7.49533	2.52359e-05
MED13L	-1.80753	7.43523	3.73873e-05
MCM7	-1.09974	8.14616	4.12907e-05
WIPF1	-1.14147	6.65067	5.39623e-05
RNF144B	-8.99022	0.299579	6.33225e-05
TICRR	-1.5932	4.65593	6.95041e-05
PMEPA1	-1.14059	6.50879	7.96632e-05
PDZK1	-2.71495	4.12169	8.67872e-05
SYTL5	-2.69884	4.66159	0.000103344
MCM3	-1.00866	6.23634	0.000109526
NTRK2	-2.87044	2.79252	0.00011466
JPH1	-1.66914	3.73574	0.00011971
MAST4	-1.43944	4.64326	0.000141932
FEN1	-0.983762	6.18577	0.000143628
PRSS23	-0.881906	6.62359	0.000144636
ISM1	-7.95844	-0.922221	0.000152563
CBFA2T3	-1.39192	6.38886	0.000157585
EP300	-1.57931	5.77469	0.00016181
PRDM11	-3.94733	0.612146	0.000163522
VGF	-1.40057	6.70988	0.000169313
LOC100190986	-2.25168	3.95955	0.000189185
MGP	-1.30108	5.48158	0.000207393
BMPER	-8.98651	0.124068	0.000214084
MKI67	-2.20219	6.94797	0.000229214
TCTN3	-1.03213	5.55194	0.000239446
LINC01488	-8.50584	0.424123	0.000252624
ATF5	-1.18428	6.99206	0.000258636
CHD5	-2.20508	3.02599	0.000261355
DOCK8	-2.91006	3.54486	0.000266346
RRM2	-1.12634	6.69018	0.000271093
NOP56	-0.87011	6.84733	0.000299329
GREB1	-1.34268	8.75163	0.000321439
ABAT	-1.1598	6.53332	0.000323448
MAPK4	-3.17603	3.12964	0.000325183
AKAP1	-0.988314	6.94238	0.000334134
NHSL1	-1.61657	3.91124	0.000337213
KCNH1	-2.34088	2.73678	0.000358803
COL12A1	-4.37868	1.65144	0.000387274
SLC5A8	-2.89388	3.15738	0.000432424
SLC8A1	-6.38808	0.329103	0.00046415

## Sheet: Up_CKI2mgVSCtrl_24hr)
Gene_ID	logFC	logCPM	PValue
CYP1A1	6.79561	8.62063	2.57174e-72
HMOX1	4.89328	7.18298	2.88773e-37
AKR1C2	2.73885	6.23261	2.19198e-20
AKR1C3	4.41355	4.37784	3.49763e-19
TMPRSS2	3.50386	4.85794	1.42875e-17
DUSP13	4.23321	4.07859	1.39679e-14
NQO1	2.01305	9.41236	1.81534e-14
FTL	2.63859	11.2722	1.83871e-14
FBXO2	3.04326	4.57946	6.27247e-14
TRIM16L	2.43394	7.00855	2.62384e-13
SERINC2	3.02507	6.20194	9.76753e-13
FOXO4	3.30904	4.16492	5.52662e-12
SRXN1	1.63931	6.8417	1.88965e-11
SMIM5	2.30965	5.20983	2.19504e-11
NPC2	1.7017	7.32064	2.95681e-11
BRI3	2.27099	6.65238	7.66057e-11
OSGIN1	2.42705	6.29697	3.20764e-10
GDF15	2.06265	9.31314	4.0704e-10
APOE	2.5242	4.87724	4.56241e-10
ULBP2	3.12415	3.10514	5.53957e-10
CMBL	1.54997	7.50482	1.55971e-09
EMC3	1.43845	7.14246	1.85345e-09
SLC48A1	2.19978	6.03654	2.77651e-09
RABAC1	2.28579	6.59425	2.98836e-09
C6orf1	2.35593	5.45818	4.782e-09
ACSS2	1.76242	5.69373	5.34714e-09
ABTB1	2.66975	3.40185	5.55767e-09
SNHG7	1.84262	5.93198	6.81316e-09
EPHX1	2.09522	7.2627	8.87177e-09
AKR1C1	3.7484	4.66302	9.81242e-09
WIPI1	1.5733	6.02687	9.87216e-09
CLSTN3	2.39443	5.66207	1.26586e-08
RAP1GAP	2.32514	5.63612	1.71641e-08
HCFC1R1	1.94546	6.86096	1.74147e-08
DDIT4	1.88527	6.42389	1.79011e-08
FTH1	1.61131	12.7653	1.97104e-08
ABHD4	2.00541	6.05665	2.32329e-08
ROM1	2.644	3.57061	3.66368e-08
DDIT3	1.86881	4.83158	4.04794e-08
NPAS1	4.33075	1.75787	4.59431e-08
MIR3189	1.91319	6.24993	6.36006e-08
TNNT1	1.73557	6.10616	6.89715e-08
BNIP3	1.60208	5.79694	7.74265e-08
RRAGD	2.08676	4.35199	1.06796e-07
PBXIP1	1.64865	6.27863	1.08862e-07
MB	1.9233	5.06034	1.16388e-07
KIF3C	2.13162	5.85284	1.73858e-07
TSPAN33	2.1474	3.95876	1.79292e-07
TRIM16	1.66052	7.58782	2.03497e-07
THAP8	2.25999	4.50224	2.06336e-07
FADS3	1.63001	6.48088	2.10297e-07
KNDC1	2.28248	3.71751	2.31686e-07
BLVRB	1.72209	8.12848	2.55124e-07
SCPEP1	1.30304	6.0285	2.6721e-07
PINK1	1.60009	6.38413	2.74013e-07
UGT1A6	2.4094	5.41985	2.74161e-07
UBTD1	2.12237	5.18778	3.35204e-07
CYSTM1	1.68472	6.1072	3.49832e-07
PANX2	2.21892	4.76081	3.91244e-07
CYP1A2	8.58911	0.809679	4.54628e-07
MT1X	1.98985	4.61521	4.94538e-07
UGT1A10	2.40632	5.23692	6.59227e-07
UGT1A9	2.39633	5.23455	7.04748e-07
UGT1A8	2.39633	5.23494	7.06354e-07
SHISA4	2.0284	5.06875	7.22662e-07
VAT1	1.69047	8.86045	7.37796e-07
UGT1A1	2.37521	5.2311	8.16067e-07
UGT1A3	2.3783	5.24344	8.36906e-07
NDRG1	1.80483	5.3856	8.40364e-07
UGT1A7	2.36434	5.2431	8.69752e-07
BTN2A2	2.91892	1.91645	8.70427e-07
ATP6V0E1	1.16572	7.59397	9.07444e-07
UGT1A5	2.35233	5.23852	9.81998e-07
IFI27L1	2.2555	3.61988	1.00416e-06
NQO2	1.54942	5.67553	1.02296e-06
UGT1A4	2.35141	5.23816	1.03692e-06
C12orf57	1.79298	6.0847	1.18626e-06
SLC6A12	7.0599	1.91379	1.22176e-06
COX7A2L	1.2806	7.50319	1.49393e-06
TUBA4A	2.70949	4.20514	1.49976e-06
NOS3	2.70919	3.68171	1.52818e-06
TIMP2	1.51277	6.41192	1.53536e-06
ARL2	1.57261	6.28888	1.5596e-06
DAD1	1.23672	7.28108	1.61605e-06
TCEA2	1.51379	5.93372	1.67653e-06
CKS2	1.44577	6.29643	1.68189e-06
NEU1	1.54394	8.26704	1.89659e-06
PHGDH	1.60495	5.65253	1.90501e-06
WBSCR27	3.53046	1.88515	1.92159e-06
TMEM40	3.6933	2.373	1.94894e-06
PHF1	1.58996	5.84317	1.96431e-06
PCBP3	2.45733	3.69762	2.00471e-06
SLC7A11	2.56233	4.31749	2.33973e-06
TBX2-AS1	1.79934	5.23629	2.62904e-06
IFI30	1.33252	9.07392	2.74339e-06
EDC3	1.42806	7.10351	2.75545e-06
TRAPPC2B	2.85312	2.30432	2.96783e-06
TANGO2	1.57104	5.66951	3.03714e-06
ABCB6	1.50659	6.77054	3.08032e-06
PRPH	2.81261	2.90781	3.16058e-06
GDPD3	1.55761	6.51625	3.24645e-06
PTGR1	1.91422	4.57405	3.6235e-06
C20orf24	1.34129	7.66843	3.79064e-06
SNORD75	1.5516	5.5049	3.82964e-06
DBP	1.66523	6.00183	3.85466e-06
TMEM219	1.62974	6.24713	4.13012e-06
KIAA1683	2.594	3.53694	4.29775e-06
SAT2	1.59626	5.03976	4.33176e-06
KRT17	2.02342	3.95375	4.68052e-06
PCAT6	2.52941	3.51554	4.78645e-06
SIRT2	1.47888	6.25842	5.19024e-06
GPX3	1.61299	6.57487	5.32389e-06
MAP3K10	2.19586	4.79577	5.55302e-06
GAS5	1.30973	7.15497	6.35123e-06
MAPRE3	1.67241	5.65596	6.46571e-06
TMEM120A	1.42993	5.99581	6.74048e-06
UST	1.45695	5.01619	7.02885e-06
DEDD2	1.64245	5.52831	7.4213e-06
TKT	1.45788	9.91011	7.50708e-06
SELM	2.86875	2.57728	7.60662e-06
HAGH	1.42947	6.62502	8.59734e-06
ZNF706	1.11706	6.41823	9.46008e-06
TXN	1.19784	7.64943	1.10792e-05
CTSL	1.09358	7.04154	1.1584e-05
SNTA1	2.39112	3.33876	1.16233e-05
BEST1	5.72723	2.23613	1.18153e-05
SQSTM1	1.29713	9.91036	1.22702e-05
SMARCD3	2.13948	4.08841	1.23898e-05
YIF1B	1.48652	6.69517	1.24529e-05
GPR108	1.55232	5.89565	1.29094e-05
ZFAS1	1.262	7.40831	1.34259e-05
BBC3	1.72551	4.56364	1.4311e-05
MGAT4B	1.43243	8.0918	1.50381e-05
SLC6A6	1.50026	6.20381	1.52879e-05
2002-03-01	1.979	4.33752	1.55773e-05
ITPKC	1.48	6.09443	1.58612e-05
SDC1	1.37562	6.92579	1.68072e-05
CNN2	1.93657	4.96562	1.74067e-05
LSM10	1.41812	5.8803	1.76586e-05
TGIF2-C20orf24	1.27101	7.39193	1.79021e-05
POR	1.44917	7.76818	1.8554e-05
NDUFA1	1.24616	7.05576	1.88288e-05
RASA4B	1.59583	5.51515	1.93439e-05
WBP2	1.4003	8.28862	2.02619e-05
SNORA17	2.11723	3.31325	2.14167e-05
CERS4	1.67366	6.04207	2.16256e-05
HEBP2	1.25635	5.38985	2.2677e-05
TMEM159	1.7093	4.4114	2.29708e-05
YPEL3	1.31737	6.52366	2.30774e-05
RAB3IL1	1.94079	3.84586	2.3339e-05
STX5	1.43692	6.29597	2.43578e-05
GLMP	1.68306	5.48504	2.46236e-05
MGST3	1.37038	5.79881	2.57268e-05
MAF1	1.44118	7.91893	2.62515e-05
TINCR	1.56708	6.81875	2.62652e-05
FAM89B	1.44334	6.9838	2.72291e-05
PRSS8	1.49106	8.21897	2.74333e-05
LGALS3	0.96395	8.61336	2.7481e-05
TRIM52-AS1	2.00293	3.7807	2.91213e-05
ST6GALNAC6	1.81626	5.25585	2.973e-05
FLYWCH1	1.6898	5.91592	2.99598e-05
KLC4	1.64181	4.81712	3.02749e-05
MIEN1	1.45782	6.17975	3.07847e-05
PGF	3.83763	1.49789	3.31142e-05
GABARAPL1	3.63323	2.05132	3.34697e-05
PRPF40B	1.531	4.81028	3.35177e-05
LMTK3	1.43632	6.90381	3.37631e-05
TOM1	1.47492	5.47697	3.41064e-05
PRDX1	0.943599	9.6637	3.43273e-05
GPX2	3.56502	2.76181	3.54324e-05
HSPA1A	1.18221	8.1566	3.60032e-05
FAM134A	1.43372	7.55251	3.61096e-05
SLCO4A1	1.44628	6.13388	3.84107e-05
SNORD12C	1.30556	6.11146	4.05143e-05
MTFR1L	1.30198	5.34833	4.08146e-05
S100A6	1.38161	6.46874	4.19886e-05
IL17RC	1.58154	5.62068	4.29409e-05
NDUFA2	1.29088	6.60696	4.36397e-05
NTAN1	1.37133	5.10106	4.37216e-05
TAZ	1.50424	5.10765	4.44611e-05
RRAS	1.73933	4.66401	4.4921e-05
SNORA43	1.7995	3.58014	4.57388e-05
RILP	2.24349	2.9875	4.7117e-05
CLEC7A	9.01401	0.635624	4.73399e-05
TMEM59L	3.28929	1.99571	4.78959e-05
DNAAF3	2.08403	3.23839	4.81702e-05
ATP6V0B	1.53139	7.67473	4.84888e-05
PLD3	1.35682	8.61857	4.90095e-05
LINC01137	2.18156	3.38561	4.99205e-05
TCTEX1D2	1.68241	3.61668	5.14264e-05
PKIG	1.62712	4.37983	5.34688e-05
CSTB	1.13476	8.10872	5.46475e-05
KLHDC8B	1.65857	4.13433	5.7981e-05
SNORD76	1.4413	5.33126	5.80241e-05
ZNF547	2.46536	1.84764	5.86573e-05
RPL39	1.06428	9.19865	5.89514e-05
RTN2	2.01115	4.17032	5.89907e-05
MIB2	1.44884	5.10437	6.01455e-05
CYP1B1	2.43225	6.67726	6.11829e-05
COMMD3	1.29313	4.98107	6.2278e-05
SMIM4	1.54846	4.61213	6.27047e-05
CCM2L	3.36985	1.93789	6.44065e-05
MSRB1	1.43042	6.56797	6.70657e-05
SWI5	1.22443	5.44974	6.71751e-05
UBXN1	1.20874	6.84887	6.81549e-05
SNORD78	1.57417	4.78045	6.89712e-05
TRAFD1	1.10252	6.96469	7.038e-05
GADD45G	1.81665	4.22689	7.21197e-05
LOC100507002	3.54831	1.38452	7.35822e-05
MAST1	2.46877	2.9903	7.57102e-05
LPCAT4	1.43646	5.38144	7.78162e-05
A1BG	2.51172	2.72094	8.01701e-05
LIN7B	1.86394	3.4624	8.17673e-05
TOMM7	1.18668	6.3684	8.19548e-05
FSCN1	1.5088	5.11785	8.23836e-05
MT1F	3.01062	2.35616	8.2513e-05
GADD45A	1.54358	4.33485	8.26526e-05
TMEM99	1.79183	4.15226	9.24719e-05
EIF4EBP1	1.46639	6.11795	9.61551e-05
TMEM265	1.45319	4.79614	9.66817e-05
PKN1	1.36598	7.79695	9.74096e-05
JDP2	1.56481	4.40186	9.81727e-05
TMEM45B	1.96366	3.26117	9.86342e-05
PRDX6	0.87766	8.30593	9.94048e-05
GABARAP	1.18485	8.38127	0.000100139
MRPL55	1.4176	5.48782	0.00010477
RAB4B	1.4553	5.51671	0.00010491
PPIC	0.914623	6.51611	0.000105717
PDZD7	2.11396	2.76745	0.000107016
NXPH4	1.97775	3.9644	0.000108461
EPOR	1.58491	3.95481	0.000110518
MIA-RAB4B	1.49943	5.37931	0.000112926
SMIM1	2.31572	3.35039	0.000115535
OCEL1	1.53214	4.69053	0.000119468
MIR6797	1.34305	6.77555	0.000119862
HSPA1B	1.10779	7.49461	0.000122527
C15orf61	1.81134	4.20717	0.000123913
SDHB	1.01843	6.33441	0.000129201
MCOLN1	1.65197	4.32276	0.000131739
COX7B	1.12502	6.87198	0.000135061
SPG21	0.91502	6.88988	0.00013721
PITPNA-AS1	1.6963	3.57829	0.000141948
RNASEK	1.21804	8.34566	0.000143957
SNORD74	1.58257	4.27906	0.000146836
GSTM3	0.972529	7.8787	0.00014998
RAB26	1.27778	4.98439	0.000151022
TREML3P	5.85509	-0.322361	0.000159626
PLA2G16	1.17182	4.99985	0.000160659
RASA4	1.36879	6.08648	0.000167293
MAD2L2	1.45851	5.48246	0.000169817
EDEM2	1.26871	5.99752	0.000174192
RBCK1	1.16751	7.19606	0.000176209
SLC7A8	1.46715	4.88392	0.000183328
COX7C	1.03581	7.93504	0.000186535
MRPL41	1.27518	8.06027	0.00019472
ASNS	1.78857	4.97048	0.000195178
RNF114	0.83425	7.96322	0.00019907
GRIN3B	3.60801	1.55937	0.000201416
BOLA2	1.13425	7.14945	0.000202602
BOLA2B	1.13425	7.14945	0.000202685
RPUSD3	1.17014	5.97302	0.000203146
ST20	1.69693	3.4753	0.000203654
POLR2H	0.989885	6.1562	0.000206966
UBXN6	1.42477	6.04543	0.000215075
SNORA69	1.01111	7.87227	0.000217189
ISL2	2.85879	1.69423	0.000218917
CCDC167	1.45429	4.53787	0.000220592
RNVU1-19	9.04131	0.0277202	0.000220787
PMM1	1.27286	4.63932	0.000220946
MKNK2	1.21864	7.30794	0.000222707
FAM174A	1.45527	4.04669	0.000222839
CDKN2D	1.70413	4.04236	0.000224775
SNORD12B	1.27657	5.68049	0.000225177
PGD	0.911921	8.55868	0.0002266
PITPNM1	1.44931	5.71658	0.000226938
SLC16A13	1.55716	4.5915	0.000228842
MIR4709	1.71799	4.13114	0.000230976
PLEKHF1	2.57588	2.57633	0.000235574
MFGE8	1.41073	5.76254	0.000239187
NDUFAB1	1.04972	6.30183	0.000240314
ADRA2C	1.24954	6.22028	0.000240481
PFDN4	1.54112	6.24381	0.000244666
B3GAT3	1.19848	7.10142	0.000244845
SNORD79	1.52467	4.44252	0.000249669
HMHA1	1.4792	4.81038	0.000250904
ATOX1	1.10977	6.38771	0.000251474
RPL23	1.04887	8.47483	0.000254
CARHSP1	1.13003	6.25961	0.000256411
GM2A	1.0199	6.60128	0.000265702
SULT1A1	1.16386	6.10216	0.000266628
MRPL34	1.19383	5.73063	0.000269833
RPL9	1.00152	9.12372	0.000272553
SEC61B	1.03871	6.50086	0.000276714
EFNA3	1.43858	5.20196	0.000281223
CLIP3	2.18927	2.87085	0.000281261
TXNIP	1.26523	6.03464	0.000284347
ADCK4	1.31525	5.24435	0.000289244
NDUFA4	0.955833	7.50476	0.000294428
SNORA21	1.04736	6.97697	0.000296505
PGPEP1	1.1184	6.46543	0.000296749
TMEM160	1.29657	5.67695	0.00030885
LOXL2	1.36576	5.27832	0.000313984
MT2A	1.19944	5.92051	0.000316641
TMEM258	1.17627	6.52823	0.000325198
GNL1	1.14834	6.53171	0.000327466
EML2	1.20959	5.95882	0.000332446
PLA2G10	5.18623	0.879963	0.00033354
SCNN1A	1.63425	4.11338	0.000346354
TWF2	1.24141	5.46717	0.000348649
EMP3	3.32457	2.016	0.000349212
ANAPC11	1.30539	6.79189	0.000358177
TALDO1	1.0412	7.84932	0.000366995
BCAS4	1.32458	6.66625	0.000374179
GABARAPL2	0.883293	6.10002	0.000382598
HES7	7.02516	-0.890278	0.000384064
KIF1A	2.19021	3.68716	0.000391705
SPSB3	1.40748	5.37256	0.00039463
NOP10	1.04974	6.91673	0.000397883
B9D1	1.48322	3.87535	0.000398526
ZNF32	1.43178	4.3641	0.000402665
LIMK1	1.27623	6.09337	0.000409695
BAD	1.36845	6.18899	0.000417584
METTL23	1.23476	4.55301	0.000424448
EVA1B	1.89738	3.26775	0.000427046
TEX19	3.6256	1.6356	0.000428014
IFT27	1.61318	3.85499	0.000432948
SNORD23	1.49999	4.29903	0.000435098
PCSK1N	1.25118	6.41118	0.000440969
RAB4B-EGLN2	1.09513	7.56701	0.000447354
BSPRY	1.18166	5.97728	0.000452737
RELL2	1.49119	4.75985	0.000456393
RPS28	1.1323	8.5419	0.000456737
CCDC71L	1.48494	3.77162	0.00046188
CLDN3	1.19534	9.17149	0.000467328
MIR635	2.42697	2.48783	0.000477096
SLX1A	1.07743	6.60704	0.000488817
SLX1B	1.07743	6.60704	0.000489025
SERP1	0.843885	6.90584	0.000490472
COX5A	0.771344	7.78429	0.000512214
GCHFR	1.87955	3.87082	0.000513527
ISY1-RAB43	0.993998	6.5334	0.000519022
KLRG2	2.04036	3.1334	0.00052303
TMEM183B	0.957357	7.79118	0.000532698
TMEM183A	0.951287	7.79799	0.000537053
SDF2	1.03813	5.79153	0.000538732
PLEKHG6	2.16657	2.58946	0.000540843
ILK	1.03135	6.24682	0.000541292
DHRS7	1.23295	5.66844	0.000549101
EPB41L4A-AS1	1.43795	4.02508	0.000559346
MARK4	1.27356	6.16161	0.000566087
PPAP2C	1.13121	6.21162	0.000566576
SNRPG	0.971963	6.47636	0.000572659
LITAF	0.88363	7.12207	0.000575692
HLA-B	1.91859	2.06963	0.000583954
ATP6V0E2	1.22731	6.67489	0.000587698
MPST	1.27866	5.84617	0.000595579
FBXO44	1.37285	5.17214	0.000601421
MPLKIP	1.36368	3.92596	0.000609773
GSTM4	1.37232	5.08193	0.000620309
CYB5A	1.10292	5.34765	0.000622584
RNF41	1.08958	6.11166	0.000625352
BEX2	2.00308	2.30437	0.000634093
TMEM8B	1.92288	3.27753	0.000641534
MAFG	1.14269	5.61832	0.000654195
MIEF2	1.32654	4.84999	0.000654473
HLA-A	1.17248	6.01742	0.000655838
SPSB2	1.66315	3.92738	0.000659862
CUTA	1.09237	7.64087	0.000675116
PARD6A	2.06218	3.48016	0.000676913
GIPC1	1.16192	8.75855	0.000682554
GSN	1.05866	7.66522	0.000683849
C18orf32	1.39376	4.47761	0.000694521
MAF	2.10598	2.04385	0.000695274
ESRRA	1.07734	6.65268	0.000697801
RRNAD1	1.40946	4.59815	0.000701727
APLP1	1.48526	4.57627	0.000705128
MTRNR2L9	1.88107	4.70629	0.000713358
HMG20B	1.02164	7.19307	0.000716808
CRB3	1.24542	4.6768	0.000729057
MXD4	1.18243	7.07662	0.000737175
STOML1	1.72457	4.05201	0.000738162
DGCR6	1.55698	4.07673	0.000739219
POLR1D	0.95238	5.70685	0.00074016
COX6A1	1.03789	9.2094	0.000756358
TBC1D17	1.20268	6.38329	0.000768761
RNASEK-C17orf49	1.06455	8.58533	0.000777505
CREB3	1.07602	6.16604	0.000778327
UPP1	1.98686	3.33018	0.000784676
MRPL33	1.14621	5.0113	0.000790485
TP53TG1	1.24842	4.99293	0.000793589
P4HA2	1.00158	6.40523	0.000801242
TXNRD1	1.84913	7.41836	0.000804378
P3H1	1.32513	4.3053	0.000807634
VEGFA	1.07873	6.16689	0.000817477
PRAF2	1.15204	6.212	0.000818345
NANOS1	1.50424	3.28326	0.000825654
TFEB	2.65297	1.6099	0.000828321
KCNK3	4.60632	1.3733	0.000838172
C19orf70	1.42304	4.98189	0.000843459
RPL30	0.839748	10.4709	0.000851962
CHPF2	1.27617	6.44736	0.000854691
OSER1	1.15557	4.80132	0.000865301
LDHD	1.42178	4.56013	0.000865925
P2RY6	1.39087	4.31881	0.000870414
ATP6V1F	1.10639	8.03064	0.000881715
SMIM14	1.38829	4.37747	0.000888485
OST4	0.995877	7.75989	0.000900048
DNASE1L1	1.0165	6.6542	0.000920073
DDAH2	0.974216	6.31986	0.000929989
SLC8B1	1.52126	3.60698	0.000932061
CLIP2	1.75162	4.07361	0.000938624
ARL2-SNX15	1.10913	6.73891	0.000940719
SPINT2	0.978284	10.1673	0.000941749
JOSD2	1.24837	5.92611	0.000948426
RAB43	1.19842	6.07387	0.000957017
RPS15A	0.904289	9.5314	0.000958693
SNORD12	1.29267	4.6986	0.000963231
SLC39A13	1.12058	5.40094	0.000970646
ASS1	1.00722	9.1198	0.000975593
BMF	1.56532	4.28976	0.000988235
TECPR1	1.42246	5.15837	0.000990861
RTN4RL2	2.0683	2.3444	0.000995371
ARHGEF25	1.60504	3.14444	0.000997238
CHCHD10	1.1523	5.80638	0.000997334
B2M	1.026	8.17091	0.0010043
ADA	1.67053	2.84553	0.00100579
ABHD11-AS1	2.765	1.60952	0.00101437
SYNE4	1.1795	6.03488	0.001016
RASAL1	1.85037	2.60473	0.00102193
CD99	0.939917	7.26211	0.00102978
RNF181	1.06431	6.7187	0.00103171
ATP5E	0.858976	8.97898	0.00104177
ZER1	1.06576	6.89475	0.00104663
LINC00493	1.0929	5.75467	0.00104895
ZNF581	1.45274	5.14804	0.0010501
RPL37A	0.982091	9.90402	0.00107334
RPL31	0.940456	8.93004	0.00108963
INO80B	1.03432	5.89358	0.00109518
C19orf81	1.91136	2.33918	0.00110361
GPX4	1.17438	8.81935	0.00111263
COX14	1.04461	6.0149	0.00112297
TLDC1	0.968694	5.99522	0.00113083
EGLN2	1.02791	7.2895	0.00113086
RPS21	0.916946	9.71941	0.00113497
NENF	1.10742	5.3615	0.00113841
UQCRB	1.08852	7.74733	0.00113912
CDH24	1.14114	5.97493	0.0011398
NUPR1	1.73176	3.2814	0.00113999
NSMF	1.06977	7.40147	0.00115767
GMPR	1.78152	3.18523	0.00116202
TGIF1	0.888713	5.79441	0.00117473
MIR1229	1.55793	3.89118	0.00118472
CNPY2	0.833305	6.84655	0.00118903
SPNS1	1.19249	7.14198	0.00119165
PFDN5	0.888086	7.77433	0.00120815
C14orf132	1.15162	5.081	0.00121122
DCXR	1.11977	7.50246	0.00121253
ZNF358	1.49775	4.83633	0.00122172
MIR4653	1.25327	5.07085	0.00123714
KCNMB4	7.76798	-0.431819	0.00124217
MLLT11	1.74343	3.37715	0.0012539
PSAP	1.01391	10.4576	0.00127736
KCNS3	1.43014	3.30296	0.00128893
THAP3	1.52135	3.29454	0.00131754
MIR3153	1.46728	3.93819	0.00132024
SIPA1	1.34626	4.30455	0.00133549
TMEM14C	0.962848	6.06326	0.00133916
FAM177A1	1.14042	5.72434	0.00138692
G6PD	1.08351	11.3012	0.00139072
RPL37	0.882127	9.5683	0.00140105
RPL12	0.915471	10.7608	0.00141898
BSDC1	0.9443	6.78975	0.00143037
SNORD44	1.37413	4.53637	0.00143509
TMEM37	2.35599	2.28453	0.00144501
UAP1L1	1.28159	6.78482	0.00145105
NAA20	0.889348	6.62597	0.00145314
AKR1B10	3.66655	1.5727	0.00145609
THRA	1.37694	4.257	0.00146526
PHLDA3	1.11496	7.58722	0.00146741
SH3GL3	7.07002	-1.27449	0.00147471
BCO1	7.73761	-0.365818	0.00148912
PELI3	1.41497	4.24757	0.001493
HINT1	0.860524	7.56767	0.00150094
FAM131C	1.71365	2.80343	0.0015116
QPRT	1.01649	7.93168	0.00153395
RASA4CP	1.68304	3.32287	0.00154324
AGBL5	0.999293	5.68469	0.0015449
TPRA1	1.18679	5.23519	0.00155579
PIK3CD	2.09616	2.25769	0.0015753
GPR137	1.18426	6.0615	0.00157615
MXRA7	1.83039	2.81163	0.00159391
PDLIM7	1.01906	6.45355	0.0015999
HSPB11	1.57583	3.36476	0.00160957
FAM229B	4.72627	0.172858	0.00161814
NCKIPSD	1.06415	5.2685	0.00162196
DNAJC19	1.30517	3.86065	0.00165909
RHOC	1.05248	8.74357	0.0016595
TMCC2	2.80163	1.20644	0.00166722
CBR1	0.942573	6.41859	0.00166991
ATG4D	1.18649	6.14522	0.00167207
RAB39B	1.63337	2.85207	0.00169906
SNORD72	0.960798	6.6703	0.00171105
ZNHIT1	1.04282	7.39184	0.0017129
CTNS	1.11359	5.02063	0.00172299
GLRX5	0.899752	7.15516	0.00174521
RPL34	0.924023	7.21815	0.00174521
LRRC28	1.43335	3.6054	0.00176795
AAMDC	1.4896	3.34013	0.00177348
ARL8A	0.991975	6.62175	0.00177454
RNF5	1.05011	6.00528	0.00178819
HS1BP3	1.17331	5.9467	0.00180093
CCNJL	1.40337	4.18877	0.0018016
RPLP1	0.983763	11.0068	0.00180983
CTSA	0.945095	8.97409	0.00181361
GTPBP2	0.983399	5.95749	0.00183307
ETHE1	1.61141	3.28234	0.0018634
GUK1	1.09012	7.87914	0.00186665
CLN3	1.06213	7.05403	0.0018672
SNORA72	0.937685	7.34923	0.0018689
CIDECP	1.27569	4.33722	0.00187443
GDPD1	3.35574	1.33555	0.00191345
SNORA7A	0.87607	7.69011	0.00191922
WSCD1	1.50588	2.83903	0.00192361
CDK5R2	2.51648	1.58948	0.00193773
HPCAL1	0.969323	6.88662	0.00196341
LAMTOR5	0.961125	6.05796	0.00198182
ATP5G3	0.845148	7.88914	0.00201827
RPS19	0.965876	10.0614	0.00202471
C14orf2	0.807265	6.97127	0.00202809
AMDHD2	1.07411	6.00533	0.00203256
SLMO2-ATP5E	0.804388	9.04703	0.00207176
SSR2	0.937933	7.77	0.00207586
RNF187	1.03508	8.12277	0.00209092
DYNLRB1	0.840658	7.52785	0.00209515
NKPD1	3.45773	0.406714	0.00211299
FAM131A	1.17716	4.49487	0.00212003
DIRC2	1.24837	3.96939	0.00212096
RNF5P1	1.04927	5.81745	0.00212195
MIR6084	2.38049	1.37447	0.00214587
DVL1	0.994964	6.75239	0.00215108
KLC3	1.75607	2.97737	0.0021512
ST6GALNAC4	1.32778	4.85882	0.0021564
CYGB	8.35581	0.151403	0.00216262
COX4I1	0.875979	8.89768	0.00217331
YBEY	1.17838	4.02534	0.00218851
SEMA4G	1.89021	2.91345	0.00219409
PCOLCE	1.35758	3.93547	0.00223166
KLHL7	1.83561	2.68227	0.00223285
MYL6B	0.984694	5.59949	0.00224911
TBC1D7	0.999784	4.59979	0.00229665
USMG5	0.948113	6.32611	0.00231714
TPP1	0.933822	6.0116	0.00231896
NECAB3	0.971226	6.00093	0.00232645
RASSF4	5.20298	0.63054	0.00233645
CLIC3	1.20666	4.34497	0.00233816
IFRD1	1.78903	4.72372	0.00234681
GRN	1.04059	9.84465	0.00234902
CCDC64B	1.07352	5.10957	0.00236249
MIR6746	1.7489	3.15423	0.0023711
SNORD77	1.24677	4.47277	0.00237857
ATF4	0.74016	8.10508	0.00238304
RAB17	1.0194	5.72642	0.00238517
METTL22	1.12828	4.48311	0.00238601
ASIC4	7.88302	-0.941446	0.00239018
TBC1D20	1.01277	5.76689	0.00241146
EEF1D	0.907217	9.83142	0.00241193
TRAPPC3	0.868277	5.94733	0.00241779
PSENEN	1.07998	6.51067	0.00242783
KLHDC3	0.940084	7.06021	0.00244463
TMEM150A	1.05475	5.33115	0.0024452
AKR1B1	3.94721	1.01623	0.00247245
C14orf1	0.923638	6.98991	0.00247624
CYP4F11	1.11767	4.9878	0.00251158
DRAP1	0.948891	7.56976	0.0025122
YIPF1	1.17831	4.25526	0.00257182
SNORA65	0.860045	7.9549	0.00257336
STK16	1.08277	5.07687	0.0025969
POLD4	1.06636	6.82908	0.00259967
DLX2	1.7921	3.28798	0.0026013
2009-03-01	0.985699	5.8375	0.00264681
PALM	1.28649	4.51703	0.00265924
ROMO1	1.07866	6.83006	0.00266598
CDC25B	0.970309	9.23146	0.00270921
METRNL	0.974828	7.88966	0.00272396
DRAM2	1.85489	3.08564	0.00274047
MIR611	1.06182	5.43098	0.00275712
GOLGA2P7	0.924464	6.74599	0.0027617
SNHG6	1.10134	5.00983	0.00278254
CUTC	1.42776	3.83727	0.00278267
LAMTOR4	1.06748	6.78603	0.00279601
HIST3H2A	1.15324	5.47808	0.00279933
RPL36A	0.78433	9.79796	0.00284202
MICA	1.12277	5.28988	0.00284336
BACE2	1.12215	4.46105	0.00285634
SPSB1	1.18569	5.52352	0.00285931
GPRC5C	1.2328	5.43042	0.00286192
VPS9D1	1.29721	5.17741	0.00287091
ERP29	0.76263	8.28439	0.00288274
HDDC3	0.9604	5.70167	0.00289386
OSER1-AS1	1.9709	2.60313	0.00291578
FLOT1	0.903718	8.30368	0.00292277
RPS13	0.818652	7.95728	0.00293453
PGLS	0.939184	6.06644	0.00294143
MPC1	1.26952	3.73928	0.00294306
PRSS22	1.0229	5.5617	0.0029603
IFT20	1.82731	3.43974	0.00298993
TMEM141	1.15829	6.5095	0.00301079
SOD1	0.768159	7.80512	0.00302688
MED31	1.75699	2.85681	0.00304086
TMEM134	1.14573	6.13459	0.00305272
HSD17B14	2.34287	2.26424	0.00305526
UQCRH	0.825731	7.28857	0.00306364
SRRM3	1.386	4.34665	0.00307359
CDR2L	1.07221	5.46811	0.00307592
MIR24-2	4.37527	-0.732846	0.00308103
MIIP	1.11418	4.95909	0.00311652
DIO1	3.88261	0.563016	0.00313509
C9orf89	1.11965	5.87062	0.00314782
AP2S1	0.996993	7.49304	0.00314885
PPP1R12C	0.911082	6.75183	0.0031691
TMC6	0.978268	6.12761	0.00319295
TRPT1	1.0492	5.62804	0.00319858
PRDX5	0.931279	8.80963	0.00320703
RPLP2	0.931733	9.02633	0.00322334
LINC00998	1.26125	4.97818	0.00322892
IFI27L2	1.53578	3.55062	0.00323875
C2	4.99354	-0.412516	0.00326245
C19orf83	2.04933	2.33736	0.00328174
NRBP1	0.738241	8.38098	0.00331073
GIT1	1.00889	7.00244	0.00331335
GRID2IP	2.38258	0.802379	0.00332441
SNORD87	1.72402	3.31204	0.00332735
RPAIN	0.998054	4.73082	0.00334135
RAB32	1.49721	3.28841	0.0033571
CDK5	0.997044	5.84812	0.00337386
GNPDA1	0.889153	5.81952	0.00339083
CIB1	0.951755	7.61345	0.00340053
TMEM255B	2.65053	1.341	0.00341268
PTTG1	1.12447	5.69118	0.00341315
PRRT3	1.23103	6.31357	0.00342083
ARHGEF16	0.925338	6.26957	0.00342658
PSMB4	0.786297	9.30076	0.00344888
ANG	4.15693	0.91147	0.00346997
TSC22D4	0.979671	6.83877	0.00347382
CD63	0.829554	9.82558	0.00348015
STARD3	1.043	5.51248	0.00348436
MIR6791	5.15834	0.299652	0.00349223
COX7A2	0.851875	7.28446	0.00350247
IRF2BPL	1.01937	7.64099	0.00350556
ARHGAP4	1.49906	3.11778	0.0035132
STKLD1	7.21494	-0.379152	0.00353479
RINL	1.53639	3.3871	0.00353779
ADCK5	0.991334	4.98082	0.00354907
FAM46B	1.35916	4.43322	0.00357727
IPO13	1.05523	6.13744	0.0035875
JTB	0.785544	7.67497	0.00359307
PC	1.02239	7.24368	0.0036101
DGCR6L	1.15882	6.00675	0.00361117
TSPAN4	1.38532	4.07487	0.00362537
TPST2	1.18411	3.43171	0.00363154
SLC2A11	1.21062	4.27265	0.00365767
DEF8	0.964573	6.79169	0.00367502
SRD5A1	1.05459	4.68163	0.00372189
NDUFA4L2	5.07231	0.511004	0.00373853
SNORD32A	0.876649	9.45542	0.00379726
CKB	1.16855	5.17064	0.00381678
MIR1307	0.916238	6.02991	0.0038383
CCBL1	1.98815	2.73676	0.00385664
INO80B-WBP1	0.90585	7.72769	0.00388551
TRNP1	1.52181	2.78441	0.00388779
NEDD8	0.704421	7.91513	0.00389484
S100A10	0.741958	8.94179	0.00390264
HLA-C	0.919049	6.58203	0.00391561
CRTAP	0.752603	7.14864	0.00392822
COL1A1	1.30173	5.40798	0.00392908
INPP5K	1.04194	5.81247	0.00393203
CLCN7	1.10467	7.32022	0.00393611
FBXL15	1.14667	5.19293	0.00394754
RPL15	0.788502	10.4399	0.0039928
TFE3	1.06837	6.93896	0.00400147
MAP2K2	0.959123	8.19216	0.00402895
SNORD49B	0.695812	7.51767	0.00403285
EIF1	0.623809	9.17275	0.00403582
DYRK1B	1.07905	5.76652	0.00406142
NATD1	1.55421	3.26276	0.00409452
CLIC1	0.862611	8.90789	0.00410107
NDRG3	0.811491	5.6381	0.00410373
LETMD1	0.886979	4.97075	0.00415607
FAM214B	1.28629	4.16389	0.00417976
PCYT2	0.95207	6.98972	0.00420974
MIR6879	1.34296	3.88923	0.00422796
MIR497HG	2.28001	1.4899	0.00424562
DMKN	0.917533	5.75055	0.00425147
GLTSCR2	0.83073	8.29003	0.00425268
SHC1	0.936177	7.23727	0.00426173
PNPLA6	1.13728	5.9945	0.00426574
TM2D1	1.4551	3.32109	0.00426623
NINJ1	0.969601	7.48232	0.00428213
BAIAP3	1.20048	5.22356	0.0042862
CLDN4	0.96416	9.41363	0.00428909
RAB3A	1.15976	4.94857	0.00432437
ATP5L	0.762591	8.82096	0.00435848
HLA-DMA	1.72742	2.96937	0.00435962
PIK3IP1	1.47666	3.28722	0.00436401
COPRS	1.01708	5.23199	0.00438167
DGUOK	0.836696	5.56682	0.00439307
ORAI3	1.01012	4.74944	0.00439489
GPC1	1.02207	7.00463	0.00440457
TACSTD2	0.821783	8.06245	0.00442578
UBL5	0.948941	7.21165	0.00442984
ARSA	1.13198	5.1626	0.00444486
VPS37D	1.60629	2.72665	0.00450034
MIR6853	1.65472	2.56733	0.00450269
PDE9A	1.48147	3.04276	0.00451742
ALDOC	0.977086	6.27145	0.00451991
PPT2	1.1033	4.71559	0.00452183
CTC-338M12-4	1.62159	2.184	0.00452447
DVL2	0.84779	6.65458	0.00456995
MPV17L2	1.05144	5.79198	0.00457037
OVOL1	0.9422	5.98889	0.00457578
THBS3	1.20326	4.26347	0.00457581
CLTA	0.731325	7.42423	0.00458285
SIRT6	1.00239	5.04883	0.00459315
C15orf40	1.13359	3.82275	0.00462051
ESPN	1.05352	6.91794	0.00462778
B3GALT4	1.29728	3.79395	0.00463888
PLA2G15	1.17353	5.46432	0.00464546
TTC9C	0.901394	4.86753	0.0046522
CMC2	0.923156	5.62104	0.00466112
STX1A	1.09485	4.4252	0.00467788
ZNF205	1.1787	4.86936	0.00468096
DUSP23	1.19469	4.56243	0.0046971
ATP5L2	1.6538	2.80975	0.00469798
RPS18	0.754301	10.0924	0.00472242
HMOX2	0.901498	6.4865	0.0047544
CNPY4	1.24293	4.02201	0.00480403
MMP17	1.08942	5.25206	0.00481674
ANXA2	0.659116	8.7731	0.0048583
SNHG18	2.52967	1.91226	0.00487032
TPPP	2.17484	2.50577	0.00487502
ZSCAN2	1.21764	3.6981	0.00487663
WFDC2	2.46368	1.89252	0.0049044
GET4	0.85431	7.21655	0.00491431
SDR9C7	8.06954	-1.14286	0.00501525
MRPL10	0.818295	7.38127	0.00502848
PPP1R35	0.959993	5.61234	0.00503821
RILPL2	1.5431	3.22783	0.0050528
PSCA	3.3748	1.48526	0.00505945
MAPKAPK5-AS1	1.2556	3.76208	0.0050605
SNORD81	1.17876	4.36424	0.00507861
SAP30L	0.991428	4.31993	0.00508475
BSCL2	0.942382	8.03705	0.00513037
NDUFB7	0.990846	7.57841	0.0051459
ATG101	0.952647	6.67957	0.0051613
ADM2	1.9129	2.36459	0.00518022
TMEM179B	0.908431	6.66449	0.00518479
COMMD6	1.38323	3.49145	0.00518876
PCK2	0.940491	6.6765	0.00518983
CXorf40B	0.791365	6.1555	0.00519886
RPS27	0.814036	9.95487	0.00520845
RPS14	0.830239	10.1016	0.00520973
PRADC1	1.04485	5.33684	0.00521004
TMEM55A	1.44189	3.28769	0.00522645
SLC3A2	0.886967	10.1261	0.00522858
SNAPIN	0.91569	5.41414	0.00525139
HAX1	0.924388	6.73992	0.00526271
CDK18	0.984094	6.11636	0.00528057
BIN1	2.54347	1.89466	0.00528102
ABLIM3	1.01046	4.59839	0.00533216
CDC34	0.933266	6.25481	0.00534565
SLC38A6	1.40815	3.28555	0.00535153
TCEB2	0.982558	7.63506	0.00536918
GLI4	1.20617	4.44771	0.00540564
XKR8	1.44021	3.59877	0.00540742
C1orf228	4.38994	0.294457	0.00541603
POP7	0.926595	6.25979	0.00544799
OXLD1	1.04258	5.21873	0.00544911
TMEM256	0.965312	5.524	0.00547438
MIR6825	2.45736	1.34741	0.0055075
APBA3	1.33596	3.78939	0.00555754
NFKBIL1	1.14376	4.65893	0.00556157
SNORA74B	1.00192	4.96141	0.00556443
YIPF2	0.925044	6.9852	0.00557999
SDCBP2	1.70589	2.23243	0.00558506
FOXN3	1.07214	4.50494	0.00558989
PRDX4	0.733474	6.53558	0.00562295
FXYD3	0.850727	7.05319	0.00571891
PLEKHB1	0.987573	5.69687	0.00574177
RPS5	0.970884	9.99458	0.00575431
MAN2B1	0.917005	6.95942	0.00576809
FKBP2	0.815081	6.55218	0.00577574

## Sheet: Down_CKI2mgVSCtrl_24hr
Gene_ID	logFC	logCPM	PValue
MAOB	-4.15786	5.02913	1.83359e-31
IL20	-7.10491	4.01803	4.80945e-29
CCND1	-2.54801	8.94678	1.00494e-21
H19	-3.22692	6.77982	7.49216e-20
THBS1	-3.28217	8.15338	2.65305e-18
ASCL1	-4.41841	4.52083	7.17723e-17
MCM3	-2.2401	6.23634	1.44512e-16
OAS3	-2.64444	6.56277	2.29589e-16
GFRA1	-1.88769	7.81578	1.04409e-15
PLXNA4	-4.16245	4.77052	2.14702e-15
UHRF1	-3.15039	5.77552	3.24932e-15
MCM7	-2.11774	8.14616	1.80994e-14
RRM2	-2.43663	6.69018	4.23489e-14
THSD4	-2.62895	6.36558	6.64917e-14
SEMA3B	-2.35091	6.8281	4.79664e-13
ZFP36L2	-2.40479	5.494	1.32418e-12
SYNPO2	-3.85258	4.82719	2.63466e-12
TIMP3	-2.01531	8.03814	2.68744e-12
FEN1	-1.83193	6.18577	4.83574e-12
ADORA1	-7.64476	3.15715	7.37583e-12
NAALADL2	-8.5321	2.11673	7.41637e-12
GREB1	-2.67171	8.75163	7.67746e-12
SPEN	-2.63932	6.07416	1.57237e-11
SF3B3	-1.58979	8.27962	2.18555e-11
NBPF6	-9.70096	1.44306	4.71636e-11
UNG	-1.55689	6.82336	4.99562e-11
MIR106B	-2.84295	3.65811	1.54115e-10
RET	-1.98044	7.49533	1.89597e-10
HMGN2	-1.42047	8.97966	2.2911e-10
PRSS23	-1.49395	6.62359	2.37321e-10
CXCL12	-1.86832	5.21205	2.70108e-10
HNRNPD	-1.64209	7.17265	2.92797e-10
MIR93	-2.83565	3.65444	3.14261e-10
MCM4	-1.78027	7.22715	4.67664e-10
GFRA2	-9.28703	1.57712	6.83425e-10
MIR25	-2.87518	3.69898	7.22267e-10
LY6G5C	-7.6685	1.31547	7.91073e-10
PMP22	-2.06329	4.97576	8.26859e-10
DOCK8	-5.57711	3.54486	8.95309e-10
XBP1	-1.35826	8.98031	1.03401e-09
DNMT1	-1.59947	7.36236	1.54627e-09
EWSR1	-1.36216	7.94028	1.60131e-09
ESR1	-2.70687	5.62258	1.72984e-09
VTCN1	-2.67427	4.9935	2.23524e-09
ABAT	-1.97274	6.53332	2.3692e-09
IRS1	-1.74418	7.29946	2.78701e-09
RNF150	-6.59873	1.57409	3.05362e-09
S100A9	-2.39526	4.99358	4.17927e-09
ADAR	-1.78313	7.6773	4.77431e-09
PER2	-3.08574	4.00112	7.45511e-09
CDC45	-2.5219	4.42762	8.25178e-09
MUC16	-3.34826	3.06469	1.15008e-08
MTHFD1	-2.04769	7.20909	1.20843e-08
TYMS	-1.79097	5.3603	1.59894e-08
TUBA3D	-6.41172	1.68406	1.60246e-08
TUBA3E	-9.67915	1.03393	1.72357e-08
FAIM3	-4.75933	2.83939	2.01453e-08
FAM84B	-1.88273	6.37757	2.18907e-08
MAT2A	-1.37299	7.22109	2.34566e-08
DHFR	-1.81591	5.58595	2.40837e-08
CTPS1	-1.59923	5.35698	2.41426e-08
TMEM163	-9.23285	1.05796	2.58527e-08
ZNF367	-4.48308	2.33635	3.3853e-08
ZHX2	-1.74146	6.13568	3.98052e-08
NR4A2	-2.43142	5.34359	4.3986e-08
ATP9A	-1.70175	7.21663	4.56016e-08
TMEM64	-1.99444	6.94711	4.67014e-08
KCNF1	-3.73081	3.89849	5.1288e-08
PDZK1	-4.00954	4.12169	5.23542e-08
SIDT1	-1.95093	5.416	5.37732e-08
AKAP1	-1.51593	6.94238	5.67582e-08
MAST4	-2.11238	4.64326	5.70542e-08
NOP56	-1.3164	6.84733	6.2211e-08
TENM4	-5.15852	1.80451	6.60814e-08
MIR6504	-9.16995	0.891381	7.32282e-08
SYT8	-8.90529	1.28063	8.11608e-08
RASGRP1	-10.916	2.1742	9.29588e-08
ATP2B4	-2.02908	5.8442	1.10944e-07
DHTKD1	-1.81278	5.76968	1.15122e-07
AFAP1L2	-2.07798	3.87762	1.20791e-07
POLA2	-1.83818	5.56131	1.23771e-07
JARID2	-1.92891	5.63733	1.29979e-07
ARID1A	-2.32121	6.88152	1.30477e-07
PHLDA1	-1.73861	4.86477	1.33144e-07
MCM2	-1.8738	6.87846	1.38649e-07
MIR614	-9.15992	1.06937	1.39016e-07
LMNB1	-2.2568	6.39713	1.41716e-07
SMC1A	-2.34598	6.40739	1.61086e-07
TAF15	-1.59427	6.13576	1.67988e-07
JPH1	-2.34066	3.73574	1.68189e-07
RBM3	-1.29754	7.09183	1.75146e-07
CRKL	-1.71904	6.07403	1.76427e-07
TRRAP	-1.75752	7.03777	1.97625e-07
ADAMTS19	-4.04157	3.15372	2.15429e-07
GINS2	-1.83415	5.2866	2.20533e-07
PRPF3	-1.87803	6.54672	2.3428e-07
ARPIN	-4.07386	2.58279	2.64547e-07
SLC5A8	-4.56243	3.15738	2.69732e-07
MED13L	-2.29313	7.43523	2.72765e-07
ZWINT	-1.45257	6.13062	2.84262e-07
B4GALT1	-1.33833	7.43942	2.93346e-07
HNRNPAB	-1.15781	8.63519	2.99917e-07
HUWE1	-1.72702	8.77594	3.15112e-07
BCL2	-2.13044	4.53163	3.36449e-07
TARP	-8.8683	1.03899	3.36664e-07
CHD3	-1.63355	8.42309	3.38549e-07
TRIB2	-1.59403	5.23991	3.58694e-07
TMEM164	-1.73894	7.30249	4.03842e-07
SGCG	-1.71488	5.1507	4.19911e-07
ZXDA	-8.83248	1.16132	4.24751e-07
ZFHX3	-2.42615	5.61398	4.26456e-07
HRASLS2	-8.44523	0.912166	4.65512e-07
NTRK2	-3.99186	2.79252	5.02539e-07
RERG	-1.86652	4.61912	5.04926e-07
C8orf46	-9.90869	1.40223	5.5936e-07
MDN1	-2.81631	5.02956	5.61692e-07
PCDH19	-7.56376	1.58199	5.67392e-07
AGR2	-2.27987	5.53779	5.78901e-07
CDYL2	-1.85221	4.44814	5.85929e-07
DLC1	-3.39965	3.25348	5.93825e-07
PRKXP1	-6.95704	1.27079	6.46394e-07
MLKL	-3.4709	2.52495	6.68504e-07
EP300	-2.12041	5.77469	6.76773e-07
CDH1	-1.48974	9.56237	7.00665e-07
OLFM1	-1.30049	6.24738	7.34283e-07
E2F2	-2.82456	4.37336	7.48606e-07
PDIA2	-8.47467	0.774153	7.82369e-07
SNRNP200	-1.3464	8.37757	7.99017e-07
CHD4	-1.28029	8.34723	8.00837e-07
LOC101928841	-9.00558	1.0842	8.06565e-07
NAV2	-3.0143	3.38776	8.94054e-07
PRDM16	-4.92797	1.02382	8.94103e-07
FUS	-1.12397	8.64781	9.12784e-07
MCM5	-1.72876	6.36089	9.19729e-07
VPS9D1-AS1	-2.01383	5.65202	9.55882e-07
LONRF2	-2.54598	5.56129	1.05344e-06
SRRM2	-1.61911	9.39791	1.09012e-06
PTGES	-2.4707	3.99807	1.1929e-06
FTO	-1.81207	5.26127	1.27961e-06
SLC6A14	-3.06058	5.05752	1.59233e-06
CREBBP	-1.89278	6.58883	1.59477e-06
MLPH	-1.15643	8.2921	1.6093e-06
ZNF331	-3.0695	3.63543	1.6576e-06
AMOTL1	-2.47804	3.98694	1.66084e-06
NOP14	-1.4242	5.83547	1.74622e-06
CA2	-2.10244	4.48206	1.90367e-06
CRACR2A	-9.11375	0.722185	1.94553e-06
SLC24A3	-1.61244	5.35539	1.97542e-06
PRKAR1B	-1.7614	6.52061	2.06101e-06
WIPF1	-1.35139	6.65067	2.12663e-06
CA12	-1.39995	8.39941	2.13511e-06
MAPK4	-4.52607	3.12964	2.27983e-06
FOXI1	-2.75415	3.23108	2.32759e-06
NSD1	-2.30576	6.27785	2.34503e-06
HNRNPL	-1.18775	8.39867	2.41967e-06
RRP1B	-1.52334	5.86755	2.49667e-06
ATP11A	-1.87716	5.22112	2.60984e-06
LOC100129034	-2.17042	4.14626	2.61414e-06
HNRNPUL2	-1.13798	8.06829	2.80516e-06
SYTL5	-3.36715	4.66159	2.83067e-06
SYK	-2.39269	3.38369	2.92998e-06
POP1	-1.95097	4.10044	2.94438e-06
DSCAM-AS1	-1.12809	9.56463	3.14516e-06
STC1	-1.52898	6.5851	3.1755e-06
IGF1R	-1.41088	7.85926	3.29924e-06
SPTBN1	-1.73267	6.94177	3.46714e-06
SAFB	-1.19376	6.68227	3.70925e-06
LOXL1-AS1	-2.06718	3.77672	3.76032e-06
IFI44L	-10.3363	1.18787	3.77154e-06
LIG1	-1.65622	6.54963	4.53257e-06
SSRP1	-1.18504	6.86233	4.56816e-06
HNRNPM	-1.38936	7.41024	4.71409e-06
POLE	-1.7639	6.63489	5.15936e-06
RRS1	-1.18587	5.98642	5.17731e-06
SPIN4	-4.0664	2.09086	5.26766e-06
KCNE4	-1.31876	6.31429	5.52784e-06
TET3	-1.73883	5.93319	5.70002e-06
EZR	-1.14834	7.87888	6.11097e-06
CDC25A	-2.71774	3.07149	6.46608e-06
ACACB	-1.46005	5.99325	7.02853e-06
ATP2A2	-1.59976	7.22854	7.3342e-06
DOCK1	-2.84857	4.11764	7.39985e-06
PIGW	-2.57416	2.34364	7.40136e-06
NOLC1	-1.77456	7.00214	7.49201e-06
ARHGAP10	-2.30963	3.51532	7.71431e-06
LOC100288181	-6.6683	0.650026	7.72752e-06
PBX1	-1.46623	6.01293	7.83015e-06
ATXN7L3B	-1.17265	7.65618	7.87477e-06
PCNA	-1.54301	6.09175	8.42855e-06
POLD3	-2.42236	3.64497	8.43608e-06
EFNB2	-2.48718	3.27918	8.57448e-06
ATP6V1G2-DDX39B	-1.15349	7.51129	9.08932e-06
VGF	-1.66443	6.70988	9.28016e-06
SMAD7	-1.83565	4.00944	9.30312e-06
CBX5	-2.26759	6.24046	9.31845e-06
PTGFRN	-1.55886	5.03813	9.3627e-06
DDX39B	-1.15341	7.47727	9.71654e-06
ALDH1B1	-1.59468	4.73162	1.0372e-05
KRT23	-8.626	0.45446	1.05681e-05
SYT10	-9.12091	0.698085	1.08424e-05
ZNFX1	-1.43662	6.41232	1.12141e-05
ADPRH	-9.05303	0.432243	1.13167e-05
PODXL	-1.44739	6.92537	1.19839e-05
HIP1	-1.66287	5.11384	1.24154e-05
RPRD2	-1.4572	6.47645	1.29711e-05
PROSC	-2.08408	3.6711	1.33613e-05
GNA14	-8.68444	0.417833	1.4372e-05
ELOVL2	-2.65728	3.75967	1.45191e-05
GABPB2	-2.36053	3.2572	1.47792e-05
KCNK5	-2.03881	3.74885	1.60131e-05
KAT6B	-2.73483	4.62974	1.62817e-05
ACACA	-1.84525	5.59457	1.63353e-05
HNRNPU	-1.81723	8.23969	1.67177e-05
SLC23A2	-1.82978	4.15276	1.68524e-05
HS3ST3A1	-2.82916	2.35498	1.71938e-05
TGM2	-6.95321	1.50669	1.72227e-05
RBPMS2	-8.30486	0.0599608	1.73803e-05
DKFZP434I0714	-8.8552	0.861976	1.7759e-05
EFNA2	-9.14914	0.447949	1.78008e-05
SNORA76A	-9.44075	0.486488	1.88772e-05
LOC101927391	-8.91769	0.130109	1.89603e-05
GLG1	-1.18236	7.38985	1.97113e-05
TANC2	-1.61802	7.42361	2.04255e-05
TCHP	-2.41309	3.87942	2.06025e-05
GABBR2	-8.96075	0.384548	2.07767e-05
TSPYL5	-1.33713	6.08449	2.10145e-05
NOTCH2	-1.65643	5.65007	2.13413e-05
GSE1	-1.30592	8.48572	2.20219e-05
NBPF4	-4.07128	1.77809	2.2617e-05
SNORD121A	-7.97181	0.358159	2.30487e-05
AREG	-1.57853	5.04613	2.39446e-05
GINS1	-1.77275	5.03453	2.40137e-05
KCNH1	-2.84543	2.73678	2.45152e-05
DNMBP	-1.74856	4.28672	2.65437e-05
BEND3	-2.40905	2.8094	2.73844e-05
SFPQ	-1.36468	7.54567	2.75125e-05
ANKRD11	-1.35416	6.69893	2.75834e-05
AOX1	-9.52381	0.842733	2.82503e-05
TMPRSS3	-2.4981	2.39923	2.82823e-05
GRHL2	-1.4502	6.21587	2.93211e-05
TGFB2	-9.13496	0.541546	3.05057e-05
DTL	-3.46365	2.36217	3.11903e-05
TRAM2	-1.54998	5.20845	3.12078e-05
UBE2G2	-1.06667	6.59388	3.14606e-05
CIT	-1.73347	4.7909	3.24367e-05
YLPM1	-1.69821	6.13968	3.28669e-05
TICRR	-1.67077	4.65593	3.28725e-05
KDM3B	-1.40125	6.4306	3.31503e-05
TMEM154	-9.46551	1.27294	3.32396e-05
LOC101928891	-8.34914	-0.192552	3.48613e-05
TRIP13	-1.57552	5.13	3.4916e-05
VPS52	-1.11714	6.37745	3.68992e-05
UNC13B	-1.46449	5.26103	3.76476e-05
GINS3	-2.04924	3.44882	3.80264e-05
ADRA1B	-7.7249	0.641285	3.84228e-05
NT5E	-2.22732	3.41356	3.88606e-05
BCOR	-1.75082	5.17053	4.0129e-05
C10orf2	-1.7179	4.22043	4.07964e-05
NR2F2	-1.27419	5.68796	4.1288e-05
SCAF4	-1.4907	5.05175	4.20258e-05
LOC100190986	-2.52054	3.95955	4.21294e-05
SPIN3	-3.79613	1.83667	4.23678e-05
EPHA4	-1.88296	5.15863	4.24109e-05
NHSL1	-1.87285	3.91124	4.2764e-05
MIR4697HG	-8.66498	0.691565	4.32475e-05
UTP20	-3.10372	4.35827	4.38071e-05
MKI67	-2.46561	6.94797	4.4513e-05
NFKB1	-1.88268	4.2796	4.48591e-05
ABHD2	-1.27012	5.98259	4.64943e-05
SNORA48	-0.96322	6.28289	4.78515e-05
ANKFY1	-1.37647	5.81947	4.78958e-05
WDR82	-1.37857	5.4515	4.79589e-05
PSMC3IP	-3.28691	2.71001	4.79599e-05
MYB	-2.65726	4.6753	4.8629e-05
PARP1	-1.17176	6.96538	5.11695e-05
POLR1A	-1.45141	5.84063	5.18531e-05
PRKDC	-2.15126	7.06633	5.24099e-05
EPB41L2	-2.59654	3.71669	5.26671e-05
MCM6	-2.35955	5.3796	5.33053e-05
PGR	-2.41574	3.27275	5.49501e-05
EGR3	-1.62791	5.81659	5.57978e-05
TENM3	-2.08313	4.44893	5.77828e-05
TRIO	-1.60623	6.30267	5.97823e-05
EIF3D	-0.909796	7.50033	6.15935e-05
LINC00925	-2.84086	2.90763	6.18668e-05
BRINP2	-6.84766	0.656499	6.52865e-05
HEG1	-3.44438	2.0048	6.60605e-05
IL2RB	-4.5536	1.68898	6.60804e-05
ARHGAP36	-8.8025	0.780144	6.6487e-05
IL24	-8.00029	0.147782	6.7324e-05
MCCC2	-1.15234	7.54785	6.88182e-05
KMT2A	-1.83478	6.1117	6.90561e-05
LAS1L	-1.1409	5.77189	6.93665e-05
ETS2	-1.09323	6.50521	7.00246e-05
TFAP2C	-1.00256	7.19236	7.11627e-05
HELB	-8.76236	0.333384	7.23219e-05
OAS2	-5.01354	0.692391	7.24406e-05
ERC1	-1.7075	4.46248	7.39775e-05
GRIK3	-3.64854	2.5551	7.54669e-05
NUP188	-1.15402	7.08114	7.65382e-05
LOC100130238	-7.79793	-0.167351	7.80364e-05
GATA3	-0.921019	10.3672	7.91425e-05
KCNJ3	-2.40568	3.56369	7.96739e-05
EIF3B	-0.941343	8.74884	8.09377e-05
KPNB1	-2.16479	8.17624	8.09622e-05
RPS15AP10	-3.81994	1.3857	8.27564e-05
ZMIZ1	-1.45998	7.60621	8.62765e-05
MIR1237	-8.42091	0.404505	8.76831e-05
SUPT6H	-1.07155	7.48301	8.87427e-05
TTF2	-1.89864	5.10921	9.11404e-05
LUZP1	-1.65451	4.05929	9.21036e-05
MORC2	-1.15666	5.91718	9.37622e-05
TOE1	-1.86762	3.67466	9.50261e-05
DNMT3A	-1.27951	5.1529	9.67396e-05
ISOC1	-1.16441	5.75062	9.81912e-05
STC2	-0.968146	6.40108	9.92319e-05
UNC119B	-1.44828	5.0611	9.98921e-05
FKBP5	-2.03842	3.77865	0.000100449
KIAA1324L	-8.12749	0.288304	0.000102908
ACIN1	-1.01294	7.60226	0.000105075
MIR101-2	-8.3943	0.491958	0.000107119
GPATCH4	-1.75846	4.72559	0.000108627
ATIC	-0.900365	7.26431	0.000110718
TBC1D9	-1.54932	7.6313	0.000113428
ADIPOR2	-1.14389	6.9333	0.00011459
STX16-NPEPL1	-0.880967	8.03038	0.000117228
ZNF618	-2.66072	3.89005	0.000120025
TRANK1	-3.19683	1.33657	0.000123778
LINC01160	-7.88524	-0.496586	0.0001266
URB1	-1.49058	4.74604	0.000127162
GJA1	-8.70823	0.324688	0.000132387
HIST1H2BJ	-1.95211	3.26465	0.00013448
PARP14	-2.85967	3.21141	0.000135035
SLC16A6	-2.58384	3.434	0.000137203
DIXDC1	-5.91855	0.113526	0.000137741
NCL	-2.04137	8.68715	0.000137889
DKC1	-1.70814	6.33969	0.000139427
NUP214	-1.20631	6.01206	0.000141006
TTI1	-1.41775	4.97427	0.000142046
CBFA2T3	-1.40306	6.38886	0.00014342
COL3A1	-8.21744	0.43268	0.000143853
HNRNPH1	-2.03198	7.93219	0.000144757
TCHH	-1.93268	3.53217	0.000144912
MIR4737	-3.00414	2.13692	0.000145278
PCSK6	-1.89526	4.32343	0.000148672
ALDH6A1	-1.30605	4.8716	0.000151838
PDE4D	-8.2048	-0.300514	0.000154854
MIR570	-7.9231	-0.0459379	0.000158023
SNORD82	-2.28817	4.24004	0.000158671
SRSF2	-0.820237	7.72583	0.000162313
ATF5	-1.22372	6.99206	0.0001635
ADRA2A	-3.68351	2.11996	0.000167295
MSMB	-8.57457	-0.340108	0.000168756
SHANK2	-1.61524	4.23049	0.000175734
NFATC2	-1.99318	3.87065	0.000176091
EIF4A1	-0.79285	10.4308	0.000178897
GNL3L	-1.06203	6.53963	0.000179185
STX18-IT1	-8.294	-0.210263	0.000179294
C16orf62	-2.23101	3.34769	0.000182447
DNAJC22	-1.63896	4.01776	0.000182531
ADCY7	-8.43753	0.0838007	0.00018665
UMPS	-1.37046	5.22152	0.000189951
ABCA12	-2.38739	5.40243	0.000190196
SIN3A	-1.3753	6.24128	0.000190214
SH3BP5	-1.03151	7.33487	0.000196543
RBMX	-1.24919	6.90949	0.000197121
KRT81	-1.89708	4.12309	0.000198405
PLXNA2	-1.79131	3.61279	0.000199698
PRPF8	-1.08887	8.91175	0.000201328
ZNF703	-1.42364	7.82517	0.000204728
E2F1	-1.19755	6.1088	0.000206399
LINC01441	-8.09932	0.44989	0.000210318
ZNF19	-7.74637	0.503577	0.000214288
SFXN2	-1.51542	4.43931	0.000214924
PHKA1	-1.79271	4.01427	0.000215525
STEAP4	-9.24829	0.731272	0.00021594
MIR4747	-5.53978	0.355364	0.000217701
MIR4785	-8.488	-0.536373	0.000218255
ISM1	-7.84167	-0.922221	0.000219473
SNORD117	-1.60269	3.52891	0.000219575
MGP	-1.29612	5.48158	0.000221726
UBTF	-1.09388	7.34565	0.00022194
FAM122B	-1.13413	4.96965	0.000224829
HUNK	-3.19345	1.71048	0.000226799
KRTDAP	-7.60387	0.161643	0.000230931
NPIPB6	-5.94845	0.729733	0.000232051
URB2	-1.62782	4.0827	0.000232335
SPTAN1	-1.04462	7.75752	0.000238626
EIF4ENIF1	-1.47322	4.42788	0.000238819
NONO	-0.773897	8.851	0.000240181
SON	-1.90922	6.19393	0.000245392
HSP90AB1	-1.34222	10.3455	0.000246952
GATA4	-2.78197	2.52657	0.000253788
TPM1	-1.04207	7.0993	0.000261895
ACAD9	-1.02392	5.68916	0.000262586
DSP	-1.69041	7.86707	0.000262591
LAMB1	-1.23669	5.75167	0.000263438
PCDH10	-1.29933	5.25894	0.000263667
QTRTD1	-2.05135	4.00868	0.000268128
MIR6872	-2.46132	2.77669	0.00027037
DDX17	-1.25547	7.09652	0.000271526
PABPC4	-0.892727	7.26519	0.000272374
MAGI1	-1.76736	3.50878	0.000276476
ANK1	-7.93083	0.982926	0.000277393
DHRS4	-1.12127	6.73126	0.000278519
TAF4	-1.19631	5.9717	0.000280479
CTCF	-1.4071	5.89058	0.000280617
BMPER	-8.86949	0.124068	0.000282473
ZZEF1	-1.278	6.54184	0.00028264
LANCL2	-1.69853	3.84101	0.0002856
WHSC1	-1.10815	6.15491	0.000287562
PDZK1P2	-3.55751	2.79415	0.000290334
ARNT2	-1.96163	3.75129	0.000292771
EXOSC2	-1.05961	5.31609	0.000294978
PARD6B	-1.68634	6.6854	0.000297447
DIDO1	-1.05157	6.4897	0.000299717
MTL5	-1.29057	4.63618	0.000300793
EZH2	-2.08706	4.66847	0.000300952
CXCR4	-1.55595	4.20834	0.0003011
SETDB1	-1.15267	5.78534	0.000303251
MREG	-1.08038	6.0892	0.000308122
SCUBE2	-1.70603	4.13748	0.000308287
HNRNPA3	-1.55105	7.51084	0.000314149
LMAN1L	-7.28736	-0.560842	0.000314308
SVIL	-1.65946	5.46296	0.00031542
COL4A5	-1.24694	5.84072	0.000316523
RBM24	-2.39512	1.93014	0.000318188
MYO7A	-7.2815	0.14731	0.000319337
LOC103908605	-7.62524	-0.563852	0.000320153
KIAA0753	-1.97235	3.38991	0.000320328
ABCA4	-8.08566	-0.145512	0.000321973
SIK1	-1.44768	7.53576	0.000326094
SART3	-1.19189	5.643	0.000326553
TK1	-1.37322	7.54691	0.000327993
ZNF793	-7.9855	0.600939	0.000331032
VPS53	-1.0735	5.64358	0.000337643
TRIM14	-1.53346	4.01813	0.000338705
LGI1	-7.93883	-0.252355	0.000339286
WBP11	-1.23264	6.28519	0.000346705
PGBD5	-1.92013	3.12052	0.000347173
ZCCHC14	-1.37993	5.20205	0.000350973
SCART1	-8.51893	1.19793	0.000351533
HERC2	-1.21928	6.09802	0.000354014
MIR3615	-1.31524	7.41022	0.000361557
ADCY1	-2.03938	4.68521	0.000362211
GPRC5A	-1.08422	7.27765	0.00037474
IGFBP3	-1.64932	4.42718	0.000376938
MGC12916	-8.37958	0.193633	0.000384082
HNRNPK	-1.11128	8.75711	0.000388576
SHC4	-7.47938	0.663973	0.000394262
FTSJ3	-0.783822	8.23844	0.000401644
PPRC1	-1.32566	6.23078	0.000402425
DOCK9	-2.25707	2.58536	0.000419988
POLE3	-1.00857	6.12453	0.000428013
ST6GAL1	-3.27179	1.88811	0.000437888
PARVA	-1.35706	4.12806	0.00044246
CHAF1A	-1.51517	4.80662	0.000444371
BUB3	-1.06253	6.64703	0.00044841
GDAP1	-2.48968	4.86424	0.000450759
CHSY1	-1.35637	4.89099	0.000457679
CDK2	-0.959374	6.25419	0.000464544
ASH1L	-2.03237	5.01954	0.000467509
CENPO	-1.36904	5.12511	0.000472642
WWC1	-1.11754	6.25984	0.000490207
CYB5D1	-1.27405	4.58579	0.000492968
PDCD11	-0.964437	6.15025	0.000493975
LOC730101	-8.50552	-0.146749	0.000502399
WNK1	-1.45263	6.69073	0.000503456
SLC7A2	-1.76241	7.75336	0.000509026
ZNF512	-2.82446	2.64454	0.00050953
CRCP	-1.09464	5.8515	0.000510107
PTPN1	-0.895759	7.65523	0.000515182
SRSF1	-1.44905	7.27306	0.00051955
DYSF	-8.36294	0.287435	0.000520932
DLG5	-1.34887	8.52942	0.000521273
ZXDB	-2.89039	2.07636	0.000524341
FN1	-1.9514	3.86117	0.000530007
MALL	-2.53287	2.06377	0.000530964
FAM83H-AS1	-1.14208	7.36081	0.000537747
DHRS4L2	-1.11278	6.09194	0.000538356
RFWD3	-1.35291	5.81004	0.000542101
TRIM25	-0.99347	7.28529	0.000545802
GLIDR	-1.38112	4.07239	0.000549841
NASP	-1.87523	5.46341	0.000557198
ZFP69B	-8.29393	-0.274563	0.00056527
DCLK1	-2.11163	3.92804	0.000566772
ZNF783	-1.32956	4.86189	0.000567165
TAF1	-1.97118	4.35155	0.00057036
CD3EAP	-1.28022	5.52897	0.00057128
BTNL9	-4.24009	0.886254	0.000573076
MCM10	-3.11324	3.84226	0.000573836
SATB2	-1.79435	4.16229	0.00057766
TNIK	-2.96224	2.29371	0.000578141
FLJ42627	-1.82923	3.7437	0.000582935
SPATA13	-1.57128	4.99803	0.000585406
BCAS1	-1.68821	3.79113	0.000595653
TIMELESS	-0.993887	6.86967	0.000596621
CHD8	-1.38807	6.66029	0.000598496
LMTK2	-1.4203	5.77923	0.000600096
MALRD1	-1.9248	4.47787	0.000601263
AGO1	-1.47989	4.93987	0.000605296
PRRC2C	-1.76039	7.12784	0.00061558
CASP2	-1.25118	5.13701	0.000615718
TCF20	-1.39784	5.13473	0.000621926
GON4L	-1.31267	5.05097	0.00062585
BZW2	-1.14728	6.88711	0.000632431
HIST1H2BK	-0.798124	7.49909	0.000636103
MIR33B	-1.64353	3.75854	0.00064524
ZNF841	-2.86526	2.68244	0.000646747
FAM136A	-1.10494	5.59842	0.000657882
MIR4444-2	-2.11985	3.12905	0.000666599
MIR4444-1	-2.11984	3.12905	0.00066698
IFT172	-1.61062	3.53736	0.0006674
KIF12	-3.26815	2.03919	0.000679096
HNRNPA1P10	-1.355	8.94504	0.000682177
CHD7	-1.86814	4.9042	0.000682327
HNRNPA1	-1.36057	8.97273	0.000683014
LINC01087	-7.63689	0.25607	0.000684871
UBAP2L	-0.880738	7.56278	0.00068746
GEMIN5	-1.74362	5.20035	0.000688146
ZNF609	-1.28517	6.70365	0.000691228
SH3RF1	-1.75124	3.10698	0.000696648
SNORD86	-1.65565	3.3254	0.000697242
POGZ	-1.11165	6.81226	0.000697385
DIAPH1	-0.942006	7.86142	0.000701871
TNRC6C	-1.75684	4.0657	0.000707481
MBNL3	-3.40532	1.54096	0.000710272
LINC01588	-2.20071	1.79159	0.00071449
COG1	-1.16532	5.19114	0.000716129
ORC1	-1.67369	3.6657	0.000720629
ARID1B	-1.39667	4.74472	0.000724162
HTT	-1.04143	7.21859	0.000726412
CDC6	-2.12517	4.11646	0.000730669
MICAL2	-1.6968	3.31352	0.000730921
MTMR1	-1.60389	4.13894	0.000738701
SLC9A3R1	-1.13901	10.9727	0.000740611
EIF4EBP2	-0.806721	7.04701	0.00074414
CDCA4	-1.15984	4.96574	0.000744543
HTR1D	-8.55496	-0.283027	0.000746864
SENP3-EIF4A1	-0.717942	10.5559	0.000760525
PLAGL2	-1.28737	4.96312	0.000760636
SCD	-0.836475	11.187	0.000761905
BAG1	-0.76319	7.63594	0.000762219
AHNAK	-1.26236	7.58638	0.000765877
PLIN4	-3.06514	1.70386	0.000771053
KAT7	-0.90455	6.06932	0.000776325
PCSK2	-1.21793	5.20307	0.000777251
XAF1	-6.40697	0.426167	0.000781703
RPL7L1	-1.20237	5.48655	0.00079318
TMEM254	-1.23984	4.10502	0.000795057
PFAS	-1.27648	5.69496	0.000795743
ZCCHC3	-1.39174	3.99434	0.000803402
MVB12B	-2.75362	2.12895	0.000817221
C1orf226	-1.47006	4.49931	0.000823863
CALCR	-2.33243	2.64131	0.000831946
TERT	-9.6093	0.293675	0.000841525
LSG1	-1.24184	5.81206	0.000846135
EIF5AL1	-1.19001	5.2642	0.000848404
ZNF704	-2.80465	1.70373	0.00085483
DROSHA	-1.73577	5.33257	0.000858515
PBRM1	-2.20292	3.79544	0.000860518
MARVELD1	-1.15018	5.91427	0.000860646
SRSF6	-0.90782	7.42088	0.000865293
DOK7	-1.18096	5.16461	0.000867613
RAD54L	-1.78603	3.71443	0.000870271
WDR90	-1.69385	5.33162	0.000875106
SNHG3	-1.11713	5.80029	0.000875491
MYH10	-1.59408	5.56998	0.000884731
SERPINF1	-7.96216	0.802164	0.000886816
CEP162	-7.1536	0.463981	0.000892053
ZNF839	-1.58578	4.0102	0.000893048
HIPK2	-1.3884	6.19386	0.000893613
STEAP3	-1.37754	5.14407	0.000912898
LINC00858	-7.43453	-0.482865	0.000918434
FAT1	-1.97791	4.77204	0.00092549
YY2	-4.92051	1.12024	0.000927039
RAD18	-3.19402	2.78175	0.000929951
SAFB2	-0.939769	6.49951	0.000951835
MYO5B	-1.18873	5.95741	0.000954745
SIPA1L1	-1.13555	6.51267	0.000957437
CAMSAP1	-1.07578	6.0045	0.000958533
SMG7	-1.14869	7.06919	0.000963331
LOC100506472	-7.51302	-0.565719	0.00096946
SCRN1	-1.30372	7.16479	0.000977749
NPEPL1	-0.895771	7.48844	0.000978388
BPTF	-1.67656	7.00759	0.000986857
RAB31	-1.73341	5.32101	0.0010009
PPP1R15B	-1.30572	6.49513	0.00100756
EPHA3	-4.09028	1.16276	0.00100785
SERPINH1	-1.01829	7.85462	0.00101812
CSTF2	-0.896228	5.30043	0.00101935
VPRBP	-1.8969	3.89881	0.00102293
DHX33	-1.55274	4.91944	0.00102329
TTPAL	-1.43023	4.55057	0.00102405
SNORD10	-0.758752	6.29677	0.00105909
TSPY26P	-7.71724	-0.668212	0.00107629
STOX2	-5.47826	0.235218	0.0010918
E2F7	-2.56195	2.54643	0.00109499
DDX11	-1.35006	5.44179	0.0011103
KANSL1	-1.37568	4.61774	0.00112141
BAZ1B	-1.46306	6.35813	0.00112339
KRT6B	-7.54869	0.472047	0.00112911
ACLY	-0.896433	8.07435	0.00113521
TMEM97	-0.931668	5.69379	0.00114131
CDCA5	-1.26643	6.08137	0.0011487
KCNK2	-1.36179	6.03518	0.00116036
RAF1	-0.835292	6.83299	0.00116838
LTBP1	-1.31863	4.68291	0.0011722
TMEM178B	-1.51625	3.7656	0.00117812
MDM4	-1.54937	5.49993	0.00118619
DDX23	-0.807586	7.32727	0.00118856
RARA	-1.22979	7.20888	0.00118931
LINC00852	-8.13309	-0.33016	0.0011942
ITPR1	-1.91283	3.60604	0.00120855
ANP32B	-0.814377	7.99467	0.00121631
SCARNA6	-7.40363	0.0865314	0.00121829
AKAP13	-1.20153	5.7894	0.00122768
MYOF	-1.40646	7.43591	0.00122886
MPPED2	-8.14842	-0.656994	0.00123081
E2F8	-2.83951	3.04431	0.00123278
FADS1	-0.840037	7.19752	0.00123342
HNRNPH3	-1.22277	6.73366	0.0012382
RHOH	-7.71767	-0.362592	0.00124092
RNF213	-1.27934	6.21446	0.00124562
CMIP	-1.09992	6.04572	0.00125331
KBTBD11	-8.54104	-0.00387064	0.0012582
RCC2	-0.876429	8.43863	0.00127092
PHF19	-1.2005	5.32773	0.00127935
TSC22D2	-1.11289	5.45259	0.0012847
BEGAIN	-2.64405	1.49852	0.0012927
MTSS1	-1.34285	4.13174	0.00129289
GBP2	-1.97301	3.1146	0.00130658
EARS2	-1.0216	5.39328	0.00130901
SNORD110	-2.81945	1.84168	0.00131513
MMP24	-7.63442	-0.431024	0.00132373
ACKR3	-0.851476	8.2625	0.0013248
GALC	-2.10117	3.00841	0.00133044
TCTN3	-0.902786	5.55194	0.00133095
LINC01016	-7.51688	-0.533146	0.0013397
PDXDC2P	-1.53778	4.6138	0.00134854
TMPRSS4	-1.39154	4.27468	0.00135039
EXOC4	-1.54426	4.51229	0.00135185
NSUN2	-1.19955	6.69331	0.00135259
NT5DC3	-2.107	3.74109	0.00135945
ITGB2-AS1	-7.60417	0.527758	0.00138878
GPR3	-7.54713	-0.105994	0.00139653
ZNF107	-1.55611	3.31895	0.00139723
NCKAP5	-3.73161	2.11768	0.00140518
PHF12	-1.19263	5.70522	0.00140983
OAS1	-1.20952	4.45929	0.00141006
SHROOM1	-1.62093	3.0924	0.00142036
GEMIN4	-1.0554	5.68571	0.00144221
PCGEM1	-7.24814	-0.286632	0.00145078
MTMR4	-1.12628	6.61983	0.00145591
ADAMTS9	-4.08499	1.15524	0.00147793
DOCK10	-3.29433	3.10991	0.00148521
L3MBTL1	-4.86202	0.463092	0.00148635
SLITRK1	-8.39234	-0.234945	0.00149099
NPR1	-6.9404	0.208352	0.00149727
RNF43	-0.899457	6.36218	0.00150014
LARP4B	-0.9652	6.61142	0.00150476
EVL	-0.790056	8.37783	0.00150763
PUM1	-1.48653	5.58156	0.00152962
XYLT1	-1.86669	3.68351	0.00153947
DDX27	-0.867479	7.24337	0.00154142
OGFRP1	-7.8338	-0.678797	0.00154217
WDR76	-2.4063	2.89562	0.00154243
ECE1	-1.10235	7.95553	0.0015487
PRICKLE2	-1.63476	5.61675	0.00156886
PMM2	-0.812289	6.18962	0.00158966
AGMAT	-2.2149	2.69444	0.0015955
FAM102B	-1.96863	7.02198	0.00160744
SRP68	-1.0996	6.3131	0.00161136
CCDC159	-1.48751	4.49628	0.00161664
LOC101928445	-8.03637	-0.17627	0.00161707
PCNT	-1.15977	6.52995	0.00161981
OASL	-1.75194	2.92605	0.00162535
MIR3125	-7.43648	0.0258135	0.00165464
NUP62	-0.890897	6.93202	0.00165537
ZC3H13	-1.90323	5.23406	0.00166128
PAX5	-8.21133	-0.318513	0.00168063
ATF7	-1.21677	4.34888	0.00168154
FAM189A2	-2.05449	3.43798	0.00169369
GGT3P	-8.28846	-0.623705	0.00169493
SATB2-AS1	-6.94024	-1.25912	0.00170049
KIF13A	-1.55203	4.76852	0.00170061
EXOSC10	-1.28511	5.47268	0.00170405
ZBTB40	-1.08373	4.93863	0.00170743
ARSD	-0.906788	5.86476	0.00170917
SLC1A2	-4.13698	0.803216	0.00172801
SLC12A2	-1.86028	4.9892	0.00172855
SLC25A15	-1.02282	4.60941	0.00173081
HTR1E	-3.17472	0.138396	0.00174041
MKL2	-2.0195	4.68621	0.00175222
TET2	-2.54123	3.29408	0.00176816
MDGA2	-7.73192	-0.36943	0.0017795
C19orf71	-7.12348	-0.598084	0.00178467
SETD5	-1.11095	7.00906	0.00179636
FANCC	-1.31792	3.56783	0.00179898
MACF1	-1.80833	5.0159	0.00180281
PPP1R3C	-7.40732	0.115231	0.0018106
SF3A1	-0.924467	7.16731	0.00183095
SPRR1A	-7.48751	-0.912434	0.00184274
ZNF185	-0.920244	6.07304	0.00184431
DST	-1.80168	4.27518	0.00185793
YAP1	-1.75701	4.15206	0.00185923
NCAPH	-1.52272	4.43437	0.00186709
ZBTB2	-1.43403	4.06109	0.00187263
ACTA2	-1.97749	3.64768	0.00187937
TNRC6A	-2.20659	4.62601	0.00188637
BCL2L11	-0.956864	6.61264	0.0018926
DKK1	-1.11866	5.55477	0.00189382
SLC9A7	-1.27405	5.20818	0.0019152
NOC3L	-2.53292	2.59692	0.00192426
RFC5	-1.22911	4.72287	0.0019255
SLC7A6	-0.930205	5.51574	0.00192625
SLC1A3	-7.33847	-1.13775	0.00193144
TP53	-1.03551	7.3696	0.00193758
LOC90784	-1.55434	3.88083	0.00193839
MIR5690	-7.79633	-0.680822	0.00195751
ROBO1	-1.93822	3.06686	0.00197838
DYNC1H1	-0.976255	8.57234	0.00198907
PDE6A	-8.22427	-0.308449	0.00199662
NNT	-1.67305	3.7105	0.00200795
FANCI	-2.44204	5.39997	0.00203166
PARM1	-1.58474	3.63284	0.00204029
TCOF1	-0.977664	6.58463	0.00205139
AIFM1	-0.893715	6.20742	0.00205336
SORL1	-1.76191	3.53472	0.00206429
GTF3C6	-1.54965	4.41449	0.00207237
MAML2	-8.36307	-0.361723	0.00207525
ZNF317	-1.27554	4.2256	0.00208511
CAP2	-1.68812	3.93638	0.00208956
NCOA2	-2.3299	4.25817	0.00211061
ELK2AP	-8.92913	-0.188608	0.00211098
TPBG	-0.791479	6.70207	0.00211403
TNPO3	-1.18907	5.8744	0.00212484
CCDC162P	-7.78955	-0.389796	0.00214158
ERAP1	-2.23498	3.13428	0.0021661
PHACTR4	-1.09668	4.88228	0.00217989
IVD	-0.968728	6.94458	0.00218616
DARS2	-1.25905	6.11043	0.0022096
KCNK13	-7.61528	-0.996334	0.00224033
SLC22A15	-7.34156	-0.784009	0.00225827
KAT6A	-1.77565	4.14391	0.00226381
SRRM1	-1.12893	6.58672	0.00226711
KIAA0101	-1.17919	5.18018	0.00227493
GARNL3	-7.59806	0.136715	0.00227576
WDFY3	-1.81331	4.49606	0.00228023
MIR6501	-7.87141	0.14261	0.0022925
SUCLG2	-2.03366	3.68291	0.00231445
XPO5	-0.978156	6.13872	0.00232697
PAXIP1	-1.56812	3.94155	0.0023481
PTCHD2	-2.57219	2.20013	0.00235553
CHD6	-1.33158	6.20938	0.00236515
SNX19	-1.16098	4.75711	0.00239458
DENND5B	-2.38252	2.67042	0.00239538
AFG3L1P	-1.2977	4.49218	0.00241175
MYD88	-1.12779	5.87412	0.00241578
SPRN	-2.33882	3.26824	0.00243707
KIAA1467	-0.773467	6.9877	0.00244253
NUAK1	-1.5251	2.83249	0.00245266
SRGAP1	-1.22373	5.9458	0.00245483
GMEB1	-2.61147	2.68901	0.00245507
OR2B6	-7.60377	-0.510584	0.00246811
LINC01176	-6.93859	0.535811	0.00248117
TFIP11	-0.916474	5.06147	0.00248277
FANCD2	-1.88818	3.87346	0.00248566
STAT5A	-4.03894	0.755516	0.00251827
ZNF589	-1.80668	2.02791	0.00251918
GTF3C4	-1.07155	4.56792	0.00252932
AARD	-1.51806	3.25898	0.00254391
SP1	-1.13424	6.40209	0.00254986
UBAP2	-0.896178	5.81112	0.00255204
BICD2	-0.992569	5.21862	0.00256133
MAP4	-0.8132	6.71122	0.00257333
LARS2	-1.27179	3.97471	0.0025787
TJP2	-1.16869	5.77049	0.0026004
NBPF1	-1.13131	5.90766	0.00260462
PKMYT1	-1.0117	6.082	0.00262146
C10orf76	-1.04834	4.92393	0.00262334
PPP1R10	-0.915333	7.00333	0.00263008
PHACTR2	-2.40258	2.80118	0.00263679
NAT10	-0.920989	6.03966	0.00265274
ZNF407	-3.13749	1.41369	0.00266696
GNB4	-2.20316	2.52841	0.00267008
SLC39A8	-1.94387	3.67008	0.00267477
HNRNPA2B1	-1.31886	9.13609	0.00267655
MTOR	-1.00358	6.18324	0.00268546
OXCT2	-7.32047	-0.928979	0.00269437
RBM12	-0.992536	6.07673	0.00269885
SMOC1	-6.85291	0.0176584	0.00271909
RPRD1B	-1.27986	4.8864	0.00272061
EPC1	-1.89226	3.27308	0.00272591
SEMA3C	-1.99329	6.20368	0.00272633
FKBP4	-0.758079	8.86597	0.0027526
CDKL5	-8.03671	-0.421176	0.00276685
HP1BP3	-1.19107	6.10782	0.00276869
IFIT1	-2.27288	3.22194	0.00276898
DMBX1	-8.60112	-0.612274	0.00278258
NOP9	-1.09206	7.04205	0.00278784
SNTB2	-1.19778	4.37242	0.00280952
GRAMD2	-6.62981	-0.286959	0.00281019
OTOF	-7.7054	-0.752942	0.00281413
GOLGA8A	-1.82459	4.35938	0.00281888
SH3GL1P1	-6.46899	-0.762322	0.00284126
EP400	-1.23771	6.82083	0.00284348
ZNF385B	-8.36759	-0.675077	0.0028731
MMP16	-2.45851	3.14145	0.00290259
STAT5B	-1.07375	4.72214	0.00290518
FRYL	-2.55274	3.67483	0.00293426
DNAAF1	-2.90564	1.70161	0.00293612
APCDD1	-7.52631	-0.33759	0.00297091
HAS3	-7.39463	-0.702349	0.00298074
OTUD7B	-1.0521	5.3652	0.0030081
ZNF462	-2.65573	2.48566	0.00301624
CXXC4	-7.38597	-0.367369	0.00301631
C5AR2	-1.61309	3.96082	0.00301832
ZNF473	-1.39528	3.85599	0.00302646
CAMK1	-2.14445	2.52883	0.00303674
ZFP36L1	-0.811465	7.48374	0.00305843
MLLT4	-1.37283	5.21648	0.00308698
ADGRG6	-1.96329	4.85438	0.00308859
JADE3	-2.11234	3.29006	0.00309983
SNORA2A	-7.55907	-0.417615	0.00311792
SGK494	-2.12998	2.57523	0.00312118
KIF1B	-1.2436	4.79057	0.0031297
PRIMA1	-4.3055	0.438374	0.00313812
STAT1	-1.67653	6.1613	0.00316826
DCBLD2	-1.97345	2.97963	0.00317052
TDP1	-1.2245	4.42214	0.0031715
SLC11A1	-6.7693	-0.355209	0.00317396
FNBP4	-1.62648	5.4517	0.00318109
MIR3162	-7.48952	-0.446957	0.00318918
KCNIP2	-7.20955	-0.239563	0.00321089
HEATR6	-0.926779	7.71788	0.00321272
FANCA	-1.19107	5.19896	0.00321371
RIN3	-3.30468	2.87601	0.00321479
B3GALT5-AS1	-7.06819	-0.86763	0.00324446
ABL2	-1.77807	3.48869	0.00327324
FLNB	-1.10091	8.26673	0.00328134
TRIB1	-0.938236	6.06063	0.00328708
MARCKSL1	-0.888155	8.17897	0.00329298
GNG13	-2.34662	1.79216	0.00329463
FAM46A	-1.75044	5.09395	0.00331418
NIPAL2	-1.99121	2.56005	0.0033249
ENOX1	-7.70768	-0.612888	0.00332781
GOLGA6L5P	-1.94162	3.19315	0.00335422
SPECC1L-ADORA2A	-1.15697	4.67384	0.00335427
MYO5C	-1.69011	6.02256	0.00335989
ZSWIM6	-1.40909	4.18733	0.00338122
MIR4765	-7.6991	-1.2036	0.00338412
TCERG1	-1.65551	5.14928	0.00341157
KHDRBS1	-0.906959	6.65616	0.00342077
CAMK2B	-1.99547	2.87443	0.00342478
SPIDR	-1.04659	5.11056	0.00342494
TSR1	-1.26002	6.04929	0.00344599
FRMD4B	-7.73942	0.1996	0.00347263
TTC27	-2.1597	2.95041	0.00348448
UHRF1BP1	-1.38965	4.28286	0.00351787
RGS11	-3.69261	1.17983	0.00353233
MIR675	-2.866	2.52373	0.00353262
PTDSS1	-0.737145	6.80907	0.00354359
SGPL1	-0.854548	6.29331	0.00354839
IGFBP5	-1.16551	5.93002	0.00355956
PKP4	-0.981576	6.35137	0.00360131
MYBL2	-0.976213	8.23246	0.00361478
CELSR2	-1.6244	9.15895	0.00361816
ZNF541	-3.77194	0.914118	0.00364597
SLBP	-1.09249	4.37171	0.00364619
FAM120A	-0.974967	7.25724	0.00364851
HSD17B12	-1.84997	3.11789	0.00365425
TGFBRAP1	-1.01896	5.21659	0.00366151
CRIM1	-1.66113	4.50047	0.00367176
MRTO4	-0.845969	6.16504	0.00368956
ZNF527	-7.27015	-0.129378	0.00369581
LOC145474	-7.04605	-0.565388	0.00372907
CDK12	-1.50023	5.07028	0.00376985
MIR6862-2	-0.820771	5.15829	0.0038081
MIR6862-1	-0.820772	5.15829	0.00380996
CNOT1	-1.65801	6.51052	0.00383288
KALRN	-1.60796	2.60605	0.00384019
CYP2E1	-7.76415	0.307303	0.00385445
LINC00865	-8.04774	-0.791445	0.00385656
THRAP3	-1.02305	7.15487	0.00386978
AK4	-1.01332	5.32867	0.00387051
IRX3	-0.865241	7.03963	0.00390418
P2RX5	-1.56297	3.31245	0.00390596
PTMA	-0.689195	10.1318	0.003943
C9orf66	-2.61478	1.5385	0.00399672
PLEKHS1	-6.94801	-1.76312	0.00400494
G3BP1	-1.34051	5.85216	0.00401503
LOC100129550	-7.7352	-0.0444601	0.00401845
MUC5AC	-7.83013	-0.388086	0.00402073
KRT6C	-7.74471	0.775157	0.00403193
MIR342	-1.18256	4.15763	0.00403915
CCDC137	-0.938086	5.98873	0.00404017
MIR620	-7.45274	-0.187502	0.00404399
NEAT1	-1.18236	8.46345	0.00406581
NUP160	-1.76109	4.84527	0.0040669
RETSAT	-0.922638	5.37243	0.00407028
LINC00669	-7.64861	-1.14447	0.00407517
CCDC89	-6.92193	0.229606	0.00409672
BDKRB2	-1.5784	3.70804	0.00410571
TGIF2	-1.03337	6.20771	0.00412223
ANAPC7	-1.14311	5.16162	0.00415466
HK2	-1.12443	5.57706	0.00417028
SMARCA4	-0.900779	8.40642	0.00417159
SIMC1	-1.77835	2.88606	0.00417186
LINC01138	-4.93186	0.0891933	0.00417897
TFDP1	-0.77479	5.65304	0.00419939
GPR68	-2.33557	2.08502	0.00422448
BMS1	-1.70004	5.76304	0.00422462
HLF	-7.8705	-0.617009	0.00423364
PLCB1	-2.02114	4.09969	0.00424547
CELF1	-0.838549	6.77753	0.00424567
COQ2	-1.13349	4.08628	0.00424591
CRISPLD1	-5.69358	-0.53911	0.00425653
FMN1	-2.92404	1.46618	0.00427149
KCTD20	-1.39047	4.62487	0.00427567
FAM217B	-1.51549	3.80016	0.00429016
MIR4771-2	-7.31312	-0.980926	0.00430345
MIR4771-1	-7.31312	-0.980926	0.00430428
RDH12	-7.71833	-0.835254	0.00431327
PADI4	-7.65917	-0.203722	0.00431996
CEP78	-2.23734	2.94059	0.00432036
CHD5	-1.67699	3.02599	0.00434064
APOL4	-7.19865	-0.374107	0.00438686
MIR5694	-7.91475	-0.963496	0.00439035
TGFBR3L	-2.39913	1.9829	0.00439498
FAM193A	-1.00532	5.02505	0.00441508
CXCL14	-2.95043	1.17694	0.00442363
CLSPN	-2.2361	3.81516	0.00445815
ZNF587B	-2.28131	2.85565	0.0044707
STARD13	-1.90736	2.94073	0.00447131
SLC4A10	-5.88824	-0.181907	0.00448716
FHDC1	-1.82373	3.70694	0.00449295
LINC01522	-1.60941	3.54909	0.00451907
TRIM56	-1.19183	5.4616	0.00453793
RAB8A	-0.670996	7.47549	0.00453839
THBD	-1.06159	5.35481	0.00455804
C1QTNF6	-0.985909	7.84436	0.00457096
GPHN	-1.42845	4.06734	0.00458521
LOC101927572	-2.91607	0.733683	0.00461003
DDX12P	-1.30166	4.44998	0.00463481
MAP3K1	-1.73573	4.15624	0.00464937
PAQR8	-7.24116	-0.759829	0.00465009
BHLHE40	-0.758168	7.8957	0.00466662
ADNP-AS1	-6.88405	-0.734861	0.00468856
TNNT2	-6.26599	-1.01907	0.00469548
PXDN	-0.944437	6.35802	0.00470704
STMN3	-0.955151	7.59043	0.00470969
DHODH	-1.16733	4.20247	0.00472633
SNORA51	-1.79255	2.74176	0.00472915
ZAK	-1.77591	3.80655	0.00475786
ZNF469	-3.36185	1.80782	0.00475913
SYT13	-4.56682	0.95331	0.00475998
ATAD2	-2.00567	5.47367	0.00477058
MIR6133	-7.08269	-0.89905	0.00478952
GHET1	-7.2874	-0.290602	0.00482333
B3GNT7	-6.78935	-0.852209	0.00482344
TMEM185B	-0.777782	6.0013	0.00483316
DSTYK	-1.36452	4.5164	0.00483508
TGFB3	-2.33647	2.66635	0.00485457
SMARCC2	-0.829438	7.24397	0.00486424
FHOD3	-7.68269	-0.622142	0.00486486
PDXDC1	-0.868166	6.64748	0.00486782
SLC26A2	-2.42294	4.52285	0.0048855
SALL4	-2.47934	2.55729	0.00488825
NFIC	-1.08134	7.02492	0.00489078
CDK5RAP3	-0.794484	7.50937	0.00489469
PRPS2	-1.70185	3.75362	0.00490867
ADRBK2	-1.99855	2.29939	0.0049117
EML1	-1.78998	3.09953	0.00491296
HOXA6	-7.13877	-0.794026	0.0049138
SLC35F2	-1.46653	3.56118	0.00493403
RIBC2	-2.18741	1.82553	0.0049355
ADAT1	-1.23821	4.6431	0.00499206
SETD2	-1.64907	4.61861	0.00499559
NUP205	-1.58356	5.49399	0.00499997
FOXO3	-1.21793	5.40844	0.00500174
ARHGEF10	-1.56366	3.18555	0.00500862
RNF38	-1.50277	3.23652	0.0050116
SNORA56	-2.60604	1.80829	0.00501752
ELOVL5	-1.39109	6.49072	0.00504165
QRICH1	-0.848255	6.00737	0.00504306
PAQR7	-1.79429	3.39355	0.00504539
DDX24	-0.756048	7.39222	0.00504721
ALDH5A1	-1.16296	4.73699	0.00505304
FUBP1	-1.13576	6.60644	0.00511226
RAD51	-1.57089	3.44957	0.00512994
HECTD4	-1.07828	6.14784	0.00513007
SCARNA9	-7.11215	-1.43681	0.00515063
GPATCH8	-1.2695	5.08516	0.00516734
ATP9B	-1.76217	2.52062	0.00520154
HSPB8	-0.756283	9.21104	0.00520689
SNORA75	-1.68996	4.61945	0.00521971
TCEB3	-0.996939	5.79715	0.00523358
LOC102724719	-6.74997	-0.687208	0.00523775
PRR14L	-1.61178	4.94786	0.00524893
C10orf113	-7.61512	-0.432394	0.00527475
DMC1	-5.42867	-0.925766	0.00528594
ZNF641	-1.10408	3.82249	0.00528684
PTCH2	-7.21222	-1.1567	0.00532627
PLEKHH1	-1.44615	4.59274	0.00532636
LOC642846	-1.45396	4.0376	0.00532665
TMX2-CTNND1	-0.772957	7.10317	0.0053516
TRIM6	-7.91161	-0.366484	0.00535415
IPO4	-1.0401	7.95504	0.00537754
FZD1	-1.47664	3.85423	0.00538494
PRPF38B	-1.54359	4.60197	0.00541188
TPM3	-0.701133	7.74527	0.00541503
KIAA1671	-1.02866	4.77699	0.0054246
COL6A3	-4.07216	-0.21041	0.0054813
TBC1D3P2	-6.83754	-0.80734	0.00549318
TGOLN2	-0.90267	7.12078	0.00551615
XRCC2	-3.2223	1.77891	0.00554177
PTH1R	-6.35109	0.0194388	0.0055472
ERCC3	-0.764181	6.1073	0.00555345
CLMP	-7.63187	-0.604554	0.00555356
RHOBTB1	-2.18891	2.25793	0.00555538
SERHL2	-1.28566	3.55409	0.00556452
IRF9	-0.815435	6.50806	0.00556532
CACNB2	-7.66767	-1.08079	0.00556686
TBX4	-6.92331	-0.403628	0.00556855
SLC39A14	-1.06397	4.42099	0.00557688
OSBP	-1.264	5.10785	0.00560911
UBQLN2	-1.19178	4.26813	0.00561149
MMP9	-2.47493	2.06589	0.00563128
CHAF1B	-1.1374	3.94755	0.00563966
TMPO-AS1	-1.59499	2.38521	0.0056725
SEC24B-AS1	-7.18635	-1.07972	0.00569795
RASGEF1C	-7.29402	-1.06411	0.00573792
POLR2A	-1.01642	9.09685	0.00575209
CD36	-4.58376	0.401217	0.00577693

## Sheet: Up_5FUVSCtrl_24hr
Gene_ID	logFC	logCPM	PValue
CDKN1A	4.18857	10.2242	6.63944e-31
GDF15	3.89446	9.31314	7.8189e-28
MIR3189	3.89811	6.24993	1.75902e-24
TP53I3	3.13961	5.9547	3.69007e-20
SLC12A4	3.84217	5.2597	3.69681e-18
FDXR	3.06108	6.00195	1.07213e-15
BTG2	2.58876	6.30814	2.90983e-15
BAX	2.36752	7.07747	8.28885e-15
BBC3	3.14893	4.56364	4.26964e-14
PHLDA3	2.67587	7.58722	3.47849e-13
AQP3	2.62336	6.35845	6.27986e-13
DDB2	2.05102	6.79507	1.50137e-12
AEN	2.20435	6.92915	1.84912e-12
TNFRSF10C	3.45627	4.2771	9.70082e-12
ORAI3	2.49078	4.74944	1.37194e-11
FOSL1	3.75467	3.23739	2.90946e-11
ID3	2.16013	8.37154	4.86928e-11
SYTL1	2.35043	5.6493	9.70438e-11
SESN2	2.35839	6.42625	1.52418e-10
SDC1	2.00311	6.92579	7.45582e-10
ZNF219	2.21949	6.21596	2.13185e-09
CYP1A1	1.83233	8.62063	2.33771e-09
MXD4	2.14451	7.07662	2.53927e-09
TP53TG1	2.26342	4.99293	3.28821e-09
EPS8L2	1.87311	7.53948	7.21256e-09
ACTA2	3.72984	3.64768	7.2265e-09
CYFIP2	2.18178	5.10448	7.695e-09
NINJ1	2.01307	7.48232	7.75155e-09
DYRK1B	2.23303	5.76652	7.80346e-09
TRIP6	1.79165	7.87654	8.98637e-09
FXYD3	1.80824	7.05319	9.08768e-09
SPNS2	2.79044	3.64016	1.21145e-08
GSN	1.80554	7.66522	1.31183e-08
RNA45S5	6.19636	15.8939	2.14156e-08
LOC254896	3.66726	2.63837	2.25569e-08
SMIM5	1.90676	5.20983	2.2657e-08
RHOV	1.70035	6.7628	3.05246e-08
FSTL4	2.37929	4.55476	3.08737e-08
PHPT1	1.93709	7.61393	4.50724e-08
MIR6724-4	6.51633	4.61034	5.26384e-08
MIR6724-3	6.51633	4.61034	5.26428e-08
MIR6724-2	6.51633	4.61034	5.26471e-08
MIR6724-1	6.51633	4.61034	5.26533e-08
RNA5-8S5	5.47215	7.50418	6.43286e-08
PHLDB3	1.95948	5.16785	6.62627e-08
CES2	1.88501	5.51973	6.87338e-08
SERPINA3	1.71801	7.68529	7.0947e-08
RPPH1	8.32752	6.58127	8.24734e-08
FBXO2	2.10752	4.57946	8.39364e-08
YPEL3	1.66842	6.52366	1.07311e-07
LYPD3	1.83186	7.24714	1.09416e-07
PIDD1	2.31958	5.03962	1.09419e-07
IRF9	1.57767	6.50806	1.16842e-07
PINK1	1.64672	6.38413	1.27188e-07
KIAA1683	3.0036	3.53694	1.48558e-07
PGPEP1	1.64005	6.46543	1.58266e-07
GADD45G	2.4267	4.22689	1.91689e-07
MVP	1.8039	6.72973	2.32534e-07
TRAF4	1.78761	7.78245	2.36737e-07
LMCD1	1.68586	5.69833	2.61535e-07
TFF1	1.63177	11.0986	2.89132e-07
ZNF385A	2.13302	5.85568	2.91043e-07
RPS27L	1.77228	6.8335	3.10339e-07
MB	1.85599	5.06034	3.17438e-07
HIST2H2AA4	1.66871	8.15162	3.31602e-07
HIST2H2AA3	1.66871	8.15162	3.31622e-07
IER5	1.40078	7.58647	3.40579e-07
RASD1	1.57831	6.89764	3.62485e-07
ELF3	1.64495	7.65053	3.6598e-07
CLSTN3	2.11424	5.66207	3.95134e-07
TAP1	2.15522	5.17015	3.99005e-07
PLD3	1.70897	8.61857	4.07758e-07
HSPB1	1.60543	11.5758	4.32734e-07
LINC00475	4.91951	1.02623	4.39284e-07
UPK3BL	1.54469	7.13705	4.51216e-07
KRT80	1.75682	8.62309	4.64332e-07
SERINC2	2.06197	6.20194	4.68165e-07
GM2A	1.42116	6.60128	4.68326e-07
PTK7	1.86219	5.21131	5.79126e-07
HRAS	1.63015	6.41846	5.925e-07
RHOD	1.84372	8.30325	5.9717e-07
FADS3	1.5647	6.48088	6.04585e-07
DDIT4	1.65905	6.42389	6.16341e-07
BCL2L1	1.60632	7.30428	6.6815e-07
QPRT	1.61598	7.93168	6.82104e-07
PROCR	2.15902	3.61139	6.91936e-07
WBP1	1.64508	7.36619	7.13356e-07
C17orf89	1.63016	6.0468	7.27726e-07
PLK3	2.61338	4.64752	7.50221e-07
LGALS3	1.13913	8.61336	7.88271e-07
TIMP3	1.39307	8.03814	7.96527e-07
KRT19	1.60629	12.3087	8.21224e-07
CLU	1.40485	9.537	8.83343e-07
TMC6	1.6485	6.12761	9.6716e-07
WISP2	1.70642	9.13431	1.06125e-06
PTPRU	1.90944	6.34834	1.184e-06
RNF223	1.5404	6.18438	1.1934e-06
PBXIP1	1.49948	6.27863	1.2522e-06
COMT	1.53963	7.23998	1.38581e-06
NPAS1	3.76121	1.75787	1.39561e-06
LY6D	5.76252	1.91859	1.43238e-06
TNFRSF10B	1.58636	6.04885	1.58999e-06
MMP24-AS1	1.7417	6.02416	1.6039e-06
TMC4	1.67907	7.15405	1.60804e-06
LOC100507412	4.2011	5.93114	1.67517e-06
TIMP1	1.5784	7.87669	1.73289e-06
S100A6	1.61791	6.46874	1.86215e-06
IFI30	1.35115	9.07392	2.01102e-06
SERTAD1	1.89063	5.26281	2.03834e-06
APOE	1.88068	4.87724	2.18818e-06
DTX3	1.44024	5.65536	2.25253e-06
TMEM265	1.76812	4.79614	2.53531e-06
CRIP2	1.50073	8.37007	2.78874e-06
CST3	1.52121	8.70146	2.92194e-06
ZBTB22	1.72197	4.92726	3.13645e-06
DPYSL4	2.59215	3.54832	3.80128e-06
CEL	2.95215	3.37174	3.82784e-06
AP1S1	1.42261	8.58061	3.89115e-06
KCNK15	1.65973	6.62452	3.9462e-06
SPRYD4	1.66063	5.3896	4.21182e-06
INO80B-WBP1	1.45841	7.72769	4.34397e-06
N4BP3	1.54902	8.06055	4.49258e-06
VAMP8	1.18392	7.73782	4.50465e-06
MKNK2	1.52152	7.30794	4.74673e-06
LRP1	2.67382	5.2052	4.79512e-06
KIFC3	2.0225	3.73899	5.25135e-06
PROM2	1.97674	7.07002	5.31779e-06
RFX5	1.1014	6.55157	5.61795e-06
PISD	1.56979	6.58369	5.73902e-06
PYCARD	1.70292	5.5761	5.74715e-06
LIMK2	1.87821	4.59979	5.89535e-06
HMOX1	1.51739	7.18298	6.27741e-06
CLDN4	1.54442	9.41363	6.35746e-06
ABHD4	1.5993	6.05665	6.60977e-06
HPS1	1.42894	6.08099	6.68862e-06
JUNB	1.45313	8.59177	6.86929e-06
HEXA	1.29769	8.56384	7.05183e-06
RHOC	1.51895	8.74357	7.12658e-06
BCAR1	1.63123	8.13172	7.29183e-06
RPS19	1.4167	10.0614	7.38838e-06
SCRIB	1.62291	8.716	8.42655e-06
THAP8	1.91825	4.50224	8.7089e-06
SQSTM1	1.31926	9.91036	8.7949e-06
ALKBH4	1.71258	5.12198	9.12813e-06
BATF	1.53138	5.32982	9.61412e-06
RAP2B	1.25466	5.88456	9.67465e-06
EPHB4	1.6071	8.9214	1.04384e-05
MFGE8	1.70249	5.76254	1.08254e-05
SOCS1	2.35015	3.3156	1.18945e-05
ITPKC	1.50189	6.09443	1.20305e-05
GRN	1.50783	9.84465	1.30027e-05
PLXNB2	1.71245	8.29988	1.31935e-05
TNFRSF12A	1.46217	7.86874	1.33222e-05
2009-09-01	1.50872	9.55243	1.33604e-05
S100A16	1.64092	7.22854	1.35279e-05
EPHA2	1.80542	5.93668	1.39694e-05
ASPSCR1	1.48916	6.12414	1.41932e-05
MIR4761	1.75969	4.18685	1.46744e-05
CEBPB	1.41911	7.42103	1.52186e-05
RHBDF1	1.47481	6.29489	1.52305e-05
JUP	1.53149	10.0111	1.52959e-05
RHBDD2	1.51472	7.62941	1.56403e-05
BCL3	1.7661	5.2812	1.57828e-05
GPRC5A	1.32012	7.27765	1.58741e-05
PIK3IP1	2.27485	3.28722	1.67101e-05
EPS8L1	1.52402	5.0284	1.71456e-05
SLC7A8	1.69638	4.88392	1.74447e-05
FHL2	1.48105	5.0008	1.74556e-05
IFI6	1.3073	8.82375	1.74747e-05
GRINA	1.49799	9.76113	1.75734e-05
VPS18	1.50074	6.23258	1.79087e-05
CDC42BPG	1.42819	6.87008	1.79655e-05
RASA4B	1.60041	5.51515	1.84381e-05
OVOL1	1.43686	5.98889	1.85092e-05
TMEM63B	1.52309	7.22356	1.94386e-05
TCTA	1.64674	6.0077	1.99861e-05
IER3	1.36348	8.63589	1.99938e-05
GADD45A	1.67737	4.33485	2.01351e-05
TOM1L2	1.51473	6.82584	2.03443e-05
C19orf33	1.54633	6.69198	2.05933e-05
PRSS22	1.47822	5.5617	2.09026e-05
TRAPPC5	1.75838	5.85856	2.29485e-05
ZG16B	1.71317	4.3831	2.31878e-05
UNC13D	1.52856	6.81555	2.38193e-05
TMEM120A	1.33918	5.99581	2.40863e-05
MIR4653	1.64853	5.07085	2.54603e-05
ADRA2C	1.43895	6.22028	2.5537e-05
CTSH	1.21459	7.52113	2.56279e-05
RBM14	1.40739	7.28737	2.57667e-05
SERPINA1	1.55939	4.83089	2.64062e-05
TMEM99	1.93485	4.15226	2.67549e-05
CLDN3	1.44226	9.17149	2.71127e-05
FAM129B	1.47353	8.11433	2.76096e-05
KRT81	2.11224	4.12309	2.82765e-05
TMEM219	1.47624	6.24713	2.83511e-05
PI4K2A	1.51066	6.27812	2.83921e-05
MGRN1	1.51533	7.42776	2.87349e-05
TOM1	1.4891	5.47697	2.89641e-05
RMRP	10.0932	5.16056	2.9348e-05
AK1	1.46589	5.85704	3.03641e-05
MLF2	1.30179	8.58759	3.04201e-05
SERHL2	1.88984	3.55409	3.0642e-05
LSM10	1.37402	5.8803	3.15296e-05
GPRC5C	1.73962	5.43042	3.22673e-05
SLC22A18	1.56689	5.67007	3.34475e-05
DUSP13	2.11129	4.07859	3.39444e-05
CTSD	1.49154	12.3235	3.40683e-05
FTL	1.36566	11.2722	3.50518e-05
LOC113230	1.55644	5.45459	3.54317e-05
CSRNP1	1.47239	6.35932	3.59565e-05
FLOT1	1.26347	8.30368	3.61572e-05
GPX3	1.45797	6.57487	3.62736e-05
NADSYN1	1.07932	6.71584	3.66445e-05
FBXO6	2.06762	4.00139	3.72122e-05
ADAP1	1.52733	6.27555	3.72618e-05
ZER1	1.34231	6.89475	4.049e-05
SLC2A1	1.36488	7.60052	4.08465e-05
ISYNA1	1.35258	7.43079	4.24726e-05
IER2	1.2665	8.71865	4.26214e-05
ERGIC3	1.29	8.776	4.28964e-05
WBP2	1.34221	8.28862	4.29969e-05
TINCR	1.52266	6.81875	4.33423e-05
RASAL1	2.33628	2.60473	4.35998e-05
CYSTM1	1.34007	6.1072	4.40923e-05
SLC43A2	1.59088	6.54459	4.41552e-05
PIM3	1.28245	7.26864	4.45831e-05
AMDHD2	1.43098	6.00533	4.47613e-05
ERBB2	1.54492	7.487	4.50584e-05
IGFBP2	1.35791	8.01788	4.54349e-05
ARRDC1	1.3192	7.28202	4.58839e-05
INHA	1.55047	5.31588	4.59617e-05
CRELD1	1.49863	4.57112	4.61016e-05
ACHE	2.53177	2.75732	4.85629e-05
LMTK3	1.40527	6.90381	4.92338e-05
ARSA	1.62908	5.1626	5.08069e-05
C9orf69	1.452	6.3713	5.0808e-05
TSPAN31	1.28631	5.66025	5.14683e-05
TNIP1	1.37877	6.9183	5.2127e-05
KRT15	2.39176	3.20605	5.27835e-05
ADGRG1	1.40564	7.54448	5.29026e-05
KRT17	1.7746	3.95375	5.29903e-05
CLIC3	1.61393	4.34497	5.35913e-05
LRPAP1	1.29078	8.16189	5.39658e-05
KRT8	1.29096	14.4875	5.56968e-05
LRRC41	1.44073	6.40185	5.5966e-05
MIR6887	1.54503	5.01143	5.62288e-05
MIR6797	1.40719	6.77555	5.74096e-05
GADD45B	1.35617	6.05132	5.74889e-05
MIR6843	1.54505	5.2478	5.76294e-05
ZC3H12A	1.46179	5.51227	5.85212e-05
OST4	1.20975	7.75989	5.93256e-05
GABARAP	1.22278	8.38127	6.04222e-05
TMEM205	1.36169	8.52254	6.22968e-05
KCNN4	1.36581	5.67774	6.27546e-05
TRPT1	1.43481	5.62804	6.33142e-05
STX1A	1.56079	4.4252	6.50165e-05
S100A11	1.14196	9.76766	6.50979e-05
NR1H2	1.27807	6.70854	6.55794e-05
S100A13	1.34186	7.28549	6.59203e-05
ROMO1	1.44376	6.83006	6.66564e-05
NACC2	1.48442	5.66141	6.68478e-05
BSCL2	1.35392	8.03705	6.712e-05
MIR3648-2	3.34726	3.59771	6.75614e-05
MIR3648-1	3.34726	3.59771	6.7631e-05
SCAND1	1.48238	6.73731	6.81859e-05
TMEM150A	1.39446	5.33115	6.9181e-05
ECH1	1.22818	8.04834	6.98661e-05
PCSK1N	1.42025	6.41118	7.09284e-05
TOLLIP	1.41328	5.6049	7.10541e-05
DDRGK1	1.22694	6.7182	7.14645e-05
LZTS2	1.30452	6.53127	7.23271e-05
PVRL4	1.49386	5.33352	7.23416e-05
UBTD1	1.62764	5.18778	7.26048e-05
TMEM229B	1.77682	5.34493	7.2968e-05
TBX2-AS1	1.50858	5.23629	7.29742e-05
DMKN	1.28059	5.75055	7.3781e-05
SPDEF	1.41045	7.10628	7.47114e-05
ZNHIT2	1.59933	4.70546	7.55494e-05
RASA4	1.44188	6.08648	7.56407e-05
NT5C	1.27231	5.69609	7.78416e-05
C6orf1	1.55135	5.45818	7.88309e-05
ADCK3	1.40313	5.1356	7.94893e-05
GPR108	1.3986	5.89565	8.04214e-05
SDSL	1.60832	4.66466	8.11791e-05
COX7A2	1.15604	7.28446	8.14126e-05
CD63	1.12427	9.82558	8.20668e-05
RFNG	1.38515	5.64577	8.23887e-05
SMUG1	1.38321	5.16949	8.41664e-05
HID1	1.35254	7.69256	8.43257e-05
SIRT6	1.39948	5.04883	8.49594e-05
TMPRSS13	1.36702	5.3001	8.57851e-05
NOL3	1.31968	5.85388	8.702e-05
POLD4	1.39961	6.82908	8.70933e-05
HIST2H2BE	1.01526	7.59215	8.75205e-05
TM7SF2	1.30899	7.66437	8.81358e-05
TMEM9	1.23283	7.18377	8.9022e-05
RNASEK	1.25376	8.34566	9.25673e-05
GLMP	1.555	5.48504	9.28163e-05
IFI27	1.24456	7.09774	9.56017e-05
UCP2	1.40943	8.01252	9.57483e-05
PNKD	1.3415	6.24002	9.63376e-05
KIAA0513	1.50125	5.81319	9.79388e-05
LMNA	1.27428	8.43248	9.90725e-05
CAPG	1.44715	5.54152	0.000101688
RALGDS	1.43698	6.70333	0.000102094
DOK7	1.37184	5.16461	0.000102505
NUDT14	1.56506	5.92899	0.00010267
TSTD1	1.32569	5.02543	0.000103938
RABGGTA	1.37662	6.30515	0.000104061
CHMP6	1.43593	5.25772	0.000105275
SIRT2	1.25213	6.25842	0.0001058
RPS6KA1	1.35825	6.50885	0.00010707
RAP1GAP	1.56162	5.63612	0.000107249
PIK3R2	1.4938	8.51767	0.000107774
SERTAD3	1.21352	6.14409	0.000108327
KLC4	1.52065	4.81712	0.000108412
RAB3D	1.10201	7.97465	0.00011016
NCKAP5L	1.60629	6.05884	0.000110171
POLR2J2	1.097	7.95455	0.000110246
TP53INP2	1.46496	5.46048	0.000116542
NDUFA13	1.39119	8.29089	0.000117114
BLCAP	1.17698	5.92673	0.000118496
SLC52A1	3.70825	2.42917	0.000119747
BLVRB	1.26977	8.12848	0.000120302
AIP	1.17831	6.78884	0.0001205
DDAH2	1.13489	6.31986	0.00012075
PARD6A	2.35332	3.48016	0.000122291
CAPNS1	1.26867	9.57419	0.000123853
RNASEK-C17orf49	1.21977	8.58533	0.000124099
A4GALT	1.35832	6.58618	0.000125188
PLXNB3	1.97311	6.03881	0.000125757
TMPRSS2	1.4855	4.85794	0.000126303
VPS72	1.11343	7.19433	0.000127478
LPPR2	1.35306	7.75401	0.000128827
CCDC64B	1.3576	5.10957	0.000129789
EMC10	1.30791	7.7652	0.000129887
HCFC1R1	1.29645	6.86096	0.000132673
CITED4	2.00363	3.72806	0.000133543
DNASE1L1	1.17493	6.6542	0.000134131
MIR6746	2.22342	3.15423	0.0001347
CRABP1	1.31984	6.16375	0.000135082
BAK1	1.33329	6.21191	0.000135168
IER5L	1.31681	6.79199	0.000138229
SLC35F6	1.33588	7.53186	0.000138396
VPS28	1.24419	6.95163	0.000142442
CTNS	1.35793	5.02063	0.000142611
SAT2	1.31439	5.03976	0.000143318
FIS1	1.35132	7.7772	0.000144442
XAB2	1.20661	5.83482	0.00014458
SEMA4B	1.35645	6.57821	0.000145019
ZYX	1.31854	7.32409	0.000145062
TAX1BP3	1.1859	7.31263	0.000147127
SIDT2	1.49135	4.9845	0.000148308
DMPK	1.41221	6.84589	0.000148834
NUDT16L1	1.35609	6.39743	0.000149438
HLA-C	1.21353	6.58203	0.000151313
UQCR11	1.25264	6.56016	0.00015521
PRRT3	1.6048	6.31357	0.000155899
WRAP73	1.34015	4.9348	0.000156885
PARP10	1.34699	5.59814	0.000157016
SHC1	1.24491	7.23727	0.000158203
FOXO4	1.72812	4.16492	0.000158888
ATOX1	1.14606	6.38771	0.000159317
IRF2BP2	0.933825	7.51925	0.00016241
ABCG1	1.30149	5.80065	0.000165391
CHPF	1.37708	8.92115	0.00016569
ID1	1.18915	5.84087	0.000168761
ASNA1	1.31478	7.67445	0.000169679
NENF	1.28339	5.3615	0.00017242
CDH3	1.18098	7.48204	0.000172528
MYL6B	1.216	5.59949	0.000172885
CLTB	1.2216	7.59132	0.000172893
NOTCH1	1.78191	7.09526	0.000173599
PRR7	1.30277	5.98738	0.000175094
TMED3	1.16452	8.01959	0.00017587
IRF7	1.45718	5.05744	0.000176322
MRI1	1.21435	6.29513	0.00017647
BSG	1.31742	9.78595	0.000177707
PXN	1.2871	8.52129	0.000178214
ITGA3	1.47724	7.96334	0.000178333
MYEOV2	1.16867	6.61431	0.000181082
TACSTD2	1.08601	8.06245	0.000181225
IFFO2	1.60845	4.79219	0.000181699
SCNN1A	1.71194	4.11338	0.000182058
FLYWCH1	1.50794	5.91592	0.000182874
SPINT2	1.10951	10.1673	0.000183081
RBM14-RBM4	1.11048	7.24734	0.000185512
CTSA	1.13669	8.97409	0.00018578
VASN	1.55906	5.29888	0.000186312
IDH3G	1.17313	7.53123	0.000187645
DDR1	1.31794	9.12048	0.000188151
SH3BGRL3	1.30136	8.15531	0.000189025
CLN3	1.28022	7.05403	0.000189942
SULT1A1	1.19194	6.10216	0.00019101
TCEB2	1.32568	7.63506	0.000192069
MAN1B1	1.26423	7.81506	0.000192801
SSR4	1.27633	8.7532	0.000194371
ESPN	1.39552	6.91794	0.000196185
DISP2	2.50265	3.26499	0.000198264
DCAF15	1.16762	6.15568	0.00020279
LAMTOR1	1.19528	7.67968	0.000203649
EML2	1.25287	5.95882	0.000204759
MISP	1.39118	6.54629	0.00020734
PRDX5	1.17803	8.80963	0.000207376
JOSD2	1.40571	5.92611	0.000208788
EPHX1	1.32091	7.2627	0.000209667
FBXO44	1.48737	5.17214	0.000209729
MIEN1	1.29194	6.17975	0.00021031
INPP5K	1.34679	5.81247	0.000211032
EFNA1	1.46595	5.65895	0.00021154
PIGT	1.2799	8.69957	0.000212502
WBSCR27	2.669	1.88515	0.000213995
ANXA9	1.10767	7.62648	0.000215216
SLC3A2	1.17996	10.1261	0.000220831
ZDHHC24	1.42675	6.03172	0.000221128
POMGNT1	1.26783	6.30739	0.000221812
FAM98C	1.39218	5.34921	0.000223084
TMEM179B	1.20457	6.66449	0.000227512
GIPC1	1.26304	8.75855	0.00022994
HES2	3.22382	2.08387	0.000231433
TMEM40	2.7655	2.373	0.00023171
SUMF2	1.15168	7.79213	0.000233432
GDPD3	1.22086	6.51625	0.000237371
RND1	2.29467	3.60387	0.00023975
CDC42SE1	0.941231	8.43662	0.000240379
LENG1	1.36948	4.66724	0.000242197
FKBP8	1.32484	9.12915	0.00024298
MRPL27	1.05602	6.29331	0.000246461
CYBA	1.30866	9.06323	0.000248642
MAPK8IP1	1.3423	5.48092	0.000250019
YIPF2	1.22939	6.9852	0.000250237
MAFK	1.36603	6.3359	0.000251078
ERCC1	1.28124	6.21081	0.000253587
BMP1	1.46448	4.67445	0.000256836
PSAP	1.15189	10.4576	0.00026323
P2RX5-TAX1BP3	1.13209	7.36668	0.000263236
RGAG4	2.08862	4.2564	0.000263662
CREB3	1.16956	6.16604	0.000267135
RHBDF2	1.35134	5.71903	0.00026891
ARL8A	1.15967	6.62175	0.000270514
EPHA1	1.50553	4.92314	0.000271221
ULK3	1.03367	7.01361	0.000272357
C7orf43	1.23242	6.23469	0.000274076
GRAMD1A	1.27411	6.46757	0.000275667
SPATA20	1.20826	7.49713	0.000276672
LYPD1	1.43744	4.18431	0.000277423
GPR137	1.36762	6.0615	0.000278562
ABCD1	1.52704	7.28795	0.000280474
ATP6V0C	1.27894	8.8295	0.0002829
ADGRE5	1.51367	5.43527	0.000283913
SPINT1	1.26384	8.41892	0.000286834
THTPA	1.32227	4.47083	0.000287862
WNT7B	1.26883	6.31669	0.000290184
ATP6V1F	1.20763	8.03064	0.000292337
GET4	1.10476	7.21655	0.000293342
ZNF488	2.72634	2.66499	0.000295449
PGF	3.28319	1.49789	0.000296025
SPNS1	1.33174	7.14198	0.000308794
NDUFB7	1.28409	7.57841	0.000313798
KDM6B	1.7139	7.29078	0.000314869
FRAT2	1.14446	5.05357	0.000315609
G6PD	1.22422	11.3012	0.000317394
P4HA2	1.07586	6.40523	0.000323674
CRTC1	1.31401	5.79118	0.000324063
TNFRSF1A	1.23147	7.0542	0.000327061
C17orf82	2.076	2.64338	0.000327149
SEMA3B	1.12059	6.8281	0.000331501
ATP6AP1	1.18416	9.71987	0.000331695
FAM110A	1.30427	5.86907	0.000335602
NR1D1	1.68871	3.74154	0.000336587
CTSB	1.08752	8.27626	0.000336774
EVA1B	1.93312	3.26775	0.000339809
IL17RC	1.37841	5.62068	0.000341569
ACOT8	1.33443	4.79738	0.000343085
C1QTNF6	1.25031	7.84436	0.000343902
HLA-A	1.23349	6.01742	0.000344389
CHCHD5	1.40009	5.67914	0.000344973
HSD3B7	1.32844	6.42209	0.000350809
SEZ6L2	1.35688	7.63018	0.000351913
COX6A1	1.10166	9.2094	0.000356242
DECR2	1.18063	5.13654	0.000358141
POLR2J3	1.03134	7.76896	0.000359342
ANGPTL4	1.99551	3.53488	0.000359446
RXRA	1.30275	7.98499	0.000361329
YIPF3	1.18769	7.24616	0.000361645
WDR45	1.36095	5.0403	0.000362029
ASCL2	1.56538	4.38306	0.000362209
TADA3	1.13506	7.02192	0.000362614
NAPRT	1.23733	6.14741	0.000363439
2002-03-01	1.61888	4.33752	0.000364248
EDEM2	1.20347	5.99752	0.000364637
MTMR14	1.08774	6.3939	0.00036846
DNAJB2	1.21328	6.63169	0.000370153
NEU1	1.1426	8.26704	0.000371244
CAPN1	1.31154	8.76871	0.000371494
PIAS3	1.04186	7.72356	0.000376663
RRAS	1.50773	4.66401	0.000380086
LSR	1.22333	8.79409	0.000387845
TMEM125	1.42217	4.60826	0.00039009
TEAD3	1.35737	5.50148	0.000394386
IFT122	1.13227	6.29976	0.000394962
SHISA5	1.23608	7.7506	0.00039982
UQCRQ	1.13015	7.28064	0.000402192
FAM195B	1.29619	5.67161	0.000414115
MIF	1.25447	9.42588	0.000420111
AGPAT2	1.13432	6.84141	0.000422443
ADORA1	2.45714	3.15715	0.000423303
SURF1	1.20339	6.04554	0.000425024
GRHL3	2.76892	2.32971	0.000430091
STK40	1.43233	5.92568	0.000432309
SELENBP1	1.11403	7.17254	0.000442121
NDUFA2	1.10575	6.60696	0.000442689
ENSA	0.872903	8.93155	0.000443738
LTBP3	1.14823	7.02525	0.000443838
PPP1R35	1.20754	5.61234	0.000446718
ELMO3	1.24127	5.72071	0.000448531
RNF181	1.13957	6.7187	0.000450923
C14orf79	1.39504	4.26342	0.000450976
CD81	1.16555	8.09874	0.000451298
SLC27A4	1.33648	7.20955	0.0004548
KRT18	1.10689	13.5081	0.000456351
TBC1D10A	1.33385	5.25637	0.000459091
UBXN6	1.34681	6.04543	0.000459255
ABTB1	1.5652	3.40185	0.000459717
STKLD1	8.65269	-0.379152	0.00046008
MAPK13	1.25342	4.78442	0.000462332
C19orf24	1.27854	5.97783	0.000463029
C6orf132	1.23104	5.71973	0.000464664
OTUB1	1.10124	7.93088	0.000470134
SERF2	1.19836	9.74995	0.000472858
SDR39U1	0.986406	5.92666	0.000473458
NDUFB2	1.15556	7.02928	0.000474815
KSR1	1.5145	4.91463	0.000478993
OSGIN1	1.30345	6.29697	0.000480232
GLI4	1.52356	4.44771	0.000484045
PPAP2C	1.14566	6.21162	0.000484152
TMEM184A	1.15701	6.62776	0.000485631
C2orf68	1.05188	5.88703	0.000492837
RAB1B	1.1945	9.67828	0.000493083
BCAP31	1.02298	9.42121	0.000493325
PRSS8	1.23105	8.21897	0.000493473
LOXL1	1.70003	3.96128	0.000497417
ING4	1.43844	3.91504	0.000499677
TSPAN15	1.12435	6.55328	0.000501291
PDE4A	2.70968	2.37068	0.000501478
RARA	1.32095	7.20888	0.000503218
HSD17B10	1.06785	7.50568	0.000506944
DDTL	1.07031	5.98756	0.000508826
ASB6	1.28108	5.94062	0.00051029
DPF2	1.13778	6.84038	0.000512514
BCAM	1.28954	8.05908	0.000512633
NDUFA7	1.19926	5.57749	0.000512791
RIN1	1.68774	4.65995	0.000512921
ERF	1.1858	7.05144	0.000513153
KRTCAP2	1.06126	6.82229	0.000513941
TMPRSS6	2.77458	2.13054	0.000515671
PANK4	1.26217	5.03472	0.000518845
BNIPL	1.54523	3.33034	0.000520869
GLUL	0.89518	7.08474	0.000522749
ATRAID	1.09895	7.16975	0.000527647
ACAA1	0.996318	6.60202	0.000533166
TNK1	1.39835	5.10414	0.000536524
FAM127A	0.999596	7.22493	0.000537037
SLC4A3	1.52681	4.96161	0.000539924
LRP10	1.38894	9.02977	0.00054092
GRB7	1.66629	4.0332	0.00054213
MGC72080	1.34471	4.53479	0.000544242
GGT1	2.21116	3.10645	0.000549627
SLC50A1	1.02995	6.94276	0.000551639
C9orf16	1.16499	6.83436	0.000553401
SIL1	1.12384	5.93516	0.000556748
PRKD2	1.30734	6.85993	0.000558493
PPP1R15A	1.20787	7.38722	0.000560518
ISG15	1.21663	7.41809	0.000564085
DUSP4	0.975841	6.38752	0.000567671
FAM3A	1.20789	6.661	0.00057022
SPHK2	1.27984	5.07339	0.000572071
NUCB1	1.16499	8.43512	0.000574449
IFITM3	1.11737	8.59639	0.000574554
FBXL15	1.37541	5.19293	0.000576793
TRMT112	1.13816	8.36525	0.000577322
SPATC1L	1.22882	5.20173	0.000580196
POLR2L	1.01272	7.47156	0.000584547
LTBR	1.15815	7.57433	0.000588991
BRI3	1.16295	6.65238	0.00058954
MIR6875	1.4805	4.1883	0.000590213
PAQR7	2.20404	3.39355	0.000590448
GSS	1.17449	6.76294	0.000593413
GGT7	1.35821	4.78312	0.000608632
UPK2	1.67026	4.08372	0.000610597
RABAC1	1.28197	6.59425	0.000615366
MYL6	0.992367	10.3474	0.000625332
SFN	1.16216	7.52453	0.000627189
TAPBP	1.1876	8.13465	0.000627664
ARHGEF16	1.08369	6.26957	0.000630346
CDK5	1.16592	5.84812	0.000632655
STARD10	1.14201	9.21307	0.000634411
FAM83H-AS1	1.12545	7.36081	0.000634753
TAPBPL	1.299	4.72525	0.000637298
SRA1	1.15872	5.67365	0.00063815
SELM	2.14392	2.57728	0.000642476
RGS16	0.90469	7.33386	0.000644707
C19orf53	1.14272	7.6833	0.000646322
FAM96B	1.20758	6.0383	0.000648435
ZNF428	1.14624	5.40886	0.00064917
NKPD1	4.03021	0.406714	0.000652543
C14orf1	1.04236	6.98991	0.000655445
UQCRC1	1.12078	7.39905	0.000657341
SNAPIN	1.12092	5.41414	0.000662007
C16orf13	1.12902	6.76651	0.00066225
EHD1	1.18105	6.66676	0.000664272
KDM4B	1.43746	5.50523	0.000664482
TMED4	0.984429	6.0172	0.000666568
NDUFA11	1.17399	6.42926	0.000678472
COPE	1.17756	8.41948	0.000678718
LGALS3BP	1.1726	9.12381	0.000683011
IRF5	1.45082	4.07168	0.000687065
MFSD10	1.01463	6.82431	0.000687295
CLCF1	1.51066	3.87109	0.000697058
CYSRT1	2.03366	2.77188	0.00069845
SLC7A5	1.27631	12.0343	0.000698964
NME4	1.13913	8.09791	0.000709239
SYNE4	1.21646	6.03488	0.000710542
RPL36	1.09823	8.98494	0.000714094
MAN2B1	1.12806	6.95942	0.000716742
GSTK1	1.00277	6.85883	0.000717612
RING1	0.979349	6.29672	0.000718815
S100A9	1.31117	4.99358	0.000722095
ICAM1	1.69864	3.58952	0.000722452
GLTP	0.975983	6.22865	0.000724864
COX7C	0.934156	7.93504	0.000737043
HOMER3	1.21941	6.10528	0.000743588
GAA	1.23275	8.33083	0.00074714
LMAN2	1.08133	8.87375	0.000761035
ARFRP1	1.1033	5.73325	0.000769066
RHOF	1.2364	6.48107	0.000771098
TSPAN1	1.85031	3.70731	0.000771763
STAP2	1.08804	6.61129	0.000773037
GUSB	0.873602	7.15428	0.000773267
SIGIRR	1.03767	6.33997	0.000774211
SPATA2L	1.30508	5.90457	0.000774245
ANKRD13D	0.974068	6.66797	0.000774661
RNASET2	0.914426	6.7157	0.000776806
PML	1.28959	5.80389	0.000776872
SPSB3	1.33253	5.37256	0.000783137
C6orf226	1.3937	3.7576	0.000783471
NR4A1	1.26909	9.01331	0.000783581
YIF1B	1.13325	6.69517	0.000788084
SLC39A13	1.14119	5.40094	0.000789244
PDLIM2	1.52025	3.38823	0.000792062
PNPO	0.994204	7.79721	0.000795843
SLC48A1	1.20928	6.03654	0.000796378
RMND5B	0.948725	7.73092	0.000799301
H19	1.08789	6.77982	0.000805278
ULK1	1.32313	8.07294	0.000809178
TMEM208	1.13378	5.81444	0.000809813
C4orf48	1.36294	5.53403	0.00081021
MPV17	0.948524	6.30129	0.000810698
NDUFA3	1.11975	6.87184	0.000815577
SEMA3F	1.27698	6.96023	0.000815712
CNPY3	1.10783	7.01428	0.000815754
PPP4C	1.01096	8.02835	0.000815854
ATP5G2	1.04732	8.65588	0.000816173
ATF6B	1.17226	7.11065	0.000822453
ZNF787	1.16651	6.51402	0.000823196
CITED2	1.01507	6.75997	0.000826807
ZNHIT1	1.11328	7.39184	0.000829374
TUSC2	1.16028	5.26736	0.000833172
CYGB	9.18851	0.151403	0.00084187
SERF2-C15ORF63	1.0759	9.2737	0.000842656
ZNF205	1.39658	4.86936	0.000849783
CSRP1	1.06008	9.21129	0.000864306
OBSL1	1.20913	8.12169	0.000865939
PCGF1	1.21927	4.73506	0.000869757
TYMSOS	2.28909	1.61105	0.000869968
ABT1	1.13497	5.2037	0.000871525
SYNGR3	1.55234	4.06317	0.000872498
RGL2	1.04892	7.22428	0.000880061
LRCH4	1.16887	7.31125	0.000883411
RARG	1.15257	7.15921	0.000885114
PEF1	1.03824	6.19071	0.000886404
ARFGAP1	1.02997	7.88276	0.000888954
CCDC57	1.12756	5.7707	0.000896422
RFXANK	1.13729	6.42112	0.00090895
BTBD19	8.24883	-0.525604	0.000910833
DNAJC4	1.24894	5.32607	0.000911346
JMJD8	1.12941	7.03667	0.00091914
KLHDC8B	1.36083	4.13433	0.0009198
CALCOCO1	1.17167	5.44552	0.000923882
SH3GL1	1.11762	6.98054	0.000928029
METRNL	1.07894	7.88966	0.000930411
MEF2BNB	1.24273	5.20627	0.000934341
RELA	1.18959	7.43655	0.000937212
HDHD3	1.12828	5.62343	0.000938485
NAA60	1.07426	6.78681	0.000944873
CUEDC1	1.24391	6.38189	0.000946748
HM13	1.02552	8.52646	0.000951022
C11orf68	1.27584	5.2533	0.000951199
RGS19	1.12537	5.85689	0.00095376
FSTL3	1.30027	5.67648	0.000960013
EDN2	4.73673	1.00004	0.000960103
INPP5D	4.71169	0.602339	0.000961218
RELB	2.15269	2.68102	0.000974417
ZNF784	1.51899	3.38263	0.000978094
KCTD11	1.28827	4.99507	0.000978162
MGST3	1.06709	5.79881	0.000985674
ATG4B	1.00652	6.88609	0.000987369
CCRN4L	1.28456	4.43892	0.000991027
SAMD10	1.43607	4.61868	0.000994455
MIR937	1.68017	2.99414	0.00100129
HDAC11	1.235	5.23561	0.0010043
PITPNM1	1.28857	5.71658	0.00100438
CLDN7	1.03644	8.76343	0.00100448
MAPKAPK2	1.08159	8.0524	0.00100572
S100A14	0.869662	8.17494	0.00101674
POR	1.10286	7.76818	0.00102352
TMEM238	1.29403	5.55999	0.00102384
SLC4A2	1.17532	8.48494	0.0010274
DDT	0.99191	6.85654	0.0010308
ATP5J2-PTCD1	1.00036	8.07206	0.00103576
APLP1	1.43698	4.57627	0.0010428
DEF8	1.09107	6.79169	0.00104608
PADI3	1.16497	4.84212	0.00104671
ISG20	1.15496	4.83451	0.00104766
DDOST	0.984546	8.88957	0.00104983
TBX2	1.06773	8.30701	0.00105698
SLC25A42	1.45601	4.57486	0.00107044
ZFP36	0.975811	7.32932	0.00107727
RAB3A	1.33291	4.94857	0.00107844
RPS28	1.05405	8.5419	0.00108461
DAPK3	1.20759	6.07669	0.00109125
GMIP	1.22518	6.05446	0.00109354
AES	1.04622	8.01234	0.00109424
FLVCR2	1.06773	5.43636	0.00109774
ATP6V0E2	1.16392	6.67489	0.00110023
GDPD5	1.22212	4.8121	0.00110874
LYPLA2	1.09506	6.81177	0.00111363
P2RX2	1.64006	3.27472	0.00111511
PLCD3	1.12146	7.40036	0.00111511
PLEKHB1	1.16864	5.69687	0.00112256
PSENEN	1.16231	6.51067	0.00112415
SH2B1	1.08538	5.98584	0.00112821
DDA1	1.0455	5.83926	0.00113877
ATP2A3	1.3159	8.82704	0.00114145
GAS6	1.56021	3.61956	0.00114151
MIR6752	1.57908	3.90287	0.00114308
TMEM134	1.26131	6.13459	0.00114319
BHLHE40	0.872262	7.8957	0.00114329
SUSD6	1.07882	5.78362	0.00114486
ALDH3B2	1.15224	7.19347	0.00114695
GAMT	1.55839	3.41108	0.00115004
CRACR2B	1.42815	3.85856	0.00115113
VPS25	1.05458	6.8496	0.00115484
SGSH	1.35515	5.50692	0.0011557
MAF1	1.1044	7.91893	0.00117026
SRRM3	1.52691	4.34665	0.00117062
DBNDD1	1.10178	8.01773	0.00117295
LY6E	1.14167	8.95513	0.0011737
PCED1B	1.20442	4.8179	0.00117382
PHF1	1.07319	5.84317	0.00117583
DRAP1	1.0201	7.56976	0.00117786
MAPRE3	1.19008	5.65596	0.00117898
SLC2A6	1.43768	4.73405	0.00118254
MEF2D	1.21168	5.61638	0.00118892
IGFBP4	1.07647	8.00182	0.00119376
PGLS	1.02497	6.06644	0.00119681
TLE2	1.2882	5.3298	0.0011973
CDK10	1.00754	6.17847	0.00120062
KLK6	1.71593	3.07221	0.00120647
JUND	1.04508	8.94676	0.00120927
OAZ3	2.14955	2.24804	0.00121158
DNPH1	1.15792	5.98955	0.00121255
PNPLA2	1.12983	6.46612	0.00121272
TFPT	1.16702	5.77778	0.0012141
OTUD5	0.988029	6.18635	0.00122213
SLC39A1	1.02628	8.07881	0.00122283
HGS	1.04318	7.70581	0.00122353
LOXL2	1.22186	5.27832	0.00122878
DAGLB	1.01844	5.65299	0.00123117
IRF2BPL	1.13026	7.64099	0.0012375
FAM214B	1.45518	4.16389	0.00124343
PLEKHH3	1.07916	6.33594	0.00124671
NDUFB4	0.833382	7.64208	0.0012571
PDK2	1.33773	5.32848	0.00125898
TMEM258	1.05305	6.52823	0.00126263
ACKR3	0.854432	8.2625	0.00126264
WDR81	1.4353	5.55159	0.00126294
DPH1	1.061	7.13821	0.00126538
MIEF2	1.25339	4.84999	0.0012683
ST14	1.13087	7.66649	0.00126871
PRODH	2.56556	2.18604	0.00127061
MRPL2	1.10318	5.75159	0.00127598
CCDC120	1.32384	5.76363	0.00127729
CNPY2	0.82831	6.84655	0.00128038
ADCK4	1.16574	5.24435	0.00128376
MICALL1	1.31326	5.12726	0.00128457
FAM83H	1.27928	9.13261	0.00130562
PSMB6	0.961006	7.75521	0.00131388
WDR83OS	1.02941	7.09963	0.00131603
CHMP2A	0.93659	7.38853	0.00132
PSMB4	0.864344	9.30076	0.00132363
ALDOA	1.11601	11.7016	0.00132407
PVRL2	1.09121	8.34478	0.00133157
CLPTM1	1.15926	8.78423	0.00133261
MAP3K14	1.25604	4.93115	0.00135152
NME1	0.8806	8.99407	0.00135194
ALOX15	1.03288	5.6828	0.00135486
COQ6	0.981122	5.44435	0.00135712
FAM160B2	1.21117	5.74583	0.00136162
GUK1	1.1223	7.87914	0.00137314
WDR13	1.12556	6.04634	0.00137741
PNPLA6	1.27637	5.9945	0.00138216
TPGS1	1.57033	3.55514	0.00138631
NFKB2	1.05959	6.35347	0.00139276
SLC25A45	1.53888	3.41349	0.00139939
MIR4326	1.3912	3.44541	0.00140839
SREBF1	1.16598	9.07363	0.00141188
ZNF580	1.22344	5.55504	0.00141219
SYNGR2	1.08595	8.54679	0.00141516
PPP1R13L	1.21304	6.28746	0.00141813
MRPL28	1.19987	7.20686	0.00142878
LINC00963	1.01895	5.37827	0.00144839
TSPAN14	0.955222	7.48832	0.00144994
ARFGAP2	0.920845	7.36084	0.0014527
MRPL10	0.930343	7.38127	0.00145557
MRPL53	1.15806	5.83514	0.0014559
TMEM132A	1.17993	8.2913	0.0014566
RNH1	0.991729	7.614	0.00146032
C12orf10	1.14089	6.4447	0.00146055
KCTD13	1.06081	5.72955	0.00146481
ORMDL3	1.2107	5.1362	0.00146491
BCKDHA	1.16261	6.47637	0.00147906
KRT83	2.24827	2.23933	0.00148841
SUSD2	1.46986	3.58786	0.00149407
MTFR1L	1.00315	5.34833	0.00149838
CCS	1.09573	5.61695	0.00149892
CRABP2	0.992982	9.78643	0.0015022
EPN3	1.10589	7.0807	0.0015154
RNF187	1.06763	8.12277	0.00151566
ABHD11	1.02773	7.29942	0.00151705
SMPD2	1.28457	4.80053	0.00153376
MLX	0.954641	6.58711	0.00153482
KRT16	1.71199	2.5317	0.0015388
CERS2	0.904428	9.61584	0.00153891
C7orf26	1.09627	5.87819	0.00153942
UQCR10	0.853778	6.80195	0.0015396
CORO1B	1.07422	8.29473	0.00154621
CYB561D2	1.53034	3.15014	0.00154965
GLS2	2.51345	2.93636	0.00155074
G6PC3	1.09705	6.84835	0.00155315
MRPL41	1.07855	8.06027	0.00155495
MRPL54	1.32458	4.64633	0.0015577
DEDD2	1.14653	5.52831	0.00157183
LAMP1	0.912466	8.48651	0.00157568
SGSM3	1.0593	5.48173	0.00157593
UBE2J2	1.00614	6.27444	0.00158674
MCOLN1	1.3571	4.32276	0.00158897
GSTT1	1.22115	5.24918	0.00159654
MTX1	1.21783	5.68998	0.00160452
PRKAB1	1.0145	5.4617	0.00161725
OVCA2	1.07075	6.80004	0.00163287
COASY	1.01603	6.629	0.00163299
MIR4800	2.99183	1.31209	0.00164346
TXNRD2	1.28527	4.36973	0.00165877
RAMP1	1.11315	6.18782	0.00167001
FAM89B	1.07274	6.9838	0.00167083
HAGH	1.00113	6.62502	0.00167295
RNF19B	1.05699	4.75958	0.00167875
RBBP8NL	1.19699	5.2587	0.00168165
PDGFA	1.01369	5.8494	0.0016847
SULT2B1	1.14211	7.30494	0.00168776
MAP3K10	1.4895	4.79577	0.00169099
TSC22D3	0.914813	6.01614	0.00170074
PTOV1	1.02752	7.46681	0.00170457
COMMD5	1.15394	5.70081	0.0017049
MAGED2	0.875913	7.17033	0.00170531
YIF1A	1.08696	7.255	0.00170999
HILPDA	1.09649	5.10996	0.00171199
AVPI1	1.12454	5.65021	0.00173261
BOK	1.11869	6.62981	0.00175232
PLIN3	1.18849	6.35128	0.00176818
PODNL1	1.61249	3.83077	0.00176991
LIF	2.79005	3.17861	0.00177548
C19orf70	1.33048	4.98189	0.00177664
ABCC3	1.2215	5.4215	0.00177716
DMAP1	1.0029	4.97732	0.00179435
SLC35A2	1.12891	5.60037	0.00179445
RBM4	0.915301	7.57978	0.00180496
MAPK3	1.08595	8.07362	0.00180507
SCRN2	1.04633	5.67867	0.00180652
C16orf58	0.929013	6.89013	0.00181125
TFF3	1.45355	5.03146	0.00181221
UBA52	0.94052	9.69506	0.00181236
ARFIP2	0.993708	6.35472	0.00181344
MOGS	1.0651	6.90473	0.00181488
UBL5	1.04156	7.21165	0.00182076
FAM174B	0.972893	6.51358	0.0018262
NAT6	1.64702	3.54816	0.00182745
DAD1	0.797675	7.28108	0.00183241
POFUT2	1.14302	5.53985	0.00184349
CLCN7	1.19522	7.32022	0.00184735
ACP2	0.984756	5.99693	0.00185495
RAB11B	1.05843	6.01756	0.00185604
KCNF1	1.949	3.89849	0.00186739
NOP10	0.920187	6.91673	0.00186832
TMEM184B	0.999756	6.532	0.00187442
GPX4	1.11837	8.81935	0.00188072
ZNF467	1.21288	6.3699	0.00188073
HSF1	1.12312	7.7181	0.00188234
C16orf45	0.961982	5.42026	0.00188385
BRMS1	1.00118	6.91797	0.00189487
TSC22D4	1.04216	6.83877	0.00190309
ASTN2	1.7121	2.74771	0.00192528
ZBTB4	1.24137	7.07732	0.00193173
C9orf9	1.91995	2.45288	0.00193223
TMEM189	0.957968	8.5149	0.00193281
TECPR1	1.33657	5.15837	0.00193877
CSTB	0.867589	8.10872	0.00193961
TCEA3	1.48093	3.12306	0.00194508
TBCB	0.989108	7.56053	0.00194787
PEX16	1.03435	5.87214	0.00195304
SNX21	1.38848	4.18196	0.00195495
MIR641	1.72545	2.80845	0.00196562
TFE3	1.15081	6.93896	0.00196915
AGBL5	0.976586	5.68469	0.00197292
MPDU1	1.08326	6.99824	0.00197546
STMN3	1.04601	7.59043	0.00198872
BCAS3	1.01988	10.196	0.00199095
C19orf60	1.12568	5.70196	0.00199184
SDF4	1.05947	8.23247	0.00199418
B4GALT1	0.796093	7.43942	0.00199952
SCAMP2	1.02857	7.85602	0.00200611
TJP3	1.08644	6.40061	0.00200719
C19orf25	1.26459	4.43195	0.00201718
PC	1.08578	7.24368	0.00202242
PTAFR	1.9122	2.7833	0.00202764
TRAPPC2B	1.83658	2.30432	0.00203392
RPS15	0.970757	9.06536	0.0020394
NTPCR	1.08394	5.18786	0.00204027
BAD	1.19157	6.18899	0.00204525
NOS3	1.68503	3.68171	0.00204984
ATF3	1.09403	5.70653	0.00205083
ARHGDIA	1.09727	9.51492	0.00205739
MBOAT7	1.04712	8.84014	0.00205927
SLC26A11	1.22459	5.31717	0.00205931
CIB1	1.00217	7.61345	0.00206266
RNF123	1.20272	5.3852	0.00206388
NRBP1	0.774541	8.38098	0.00207241
URB1-AS1	1.63493	3.12255	0.00208262
GHDC	1.65292	3.59464	0.0020881
B3GALT4	1.41221	3.79395	0.00209195
ATP5L2	1.80995	2.80975	0.00209509
ZFPM1	1.19458	5.35029	0.00209561
AP5B1	1.247	6.18995	0.00210317
REPIN1	1.07016	7.97639	0.00210545
SSSCA1	1.09552	5.84658	0.00210629
C22orf29	1.15308	4.61837	0.00211463
CCDC124	0.944124	7.29257	0.00211878
KCNJ11	1.86775	2.73263	0.00213651
DMTN	1.50641	3.5275	0.00213726
RNF25	1.12434	5.34159	0.00215591
ENTHD2	1.11779	4.78263	0.0021564
MAPK11	1.4223	3.41593	0.00216327
CDC42EP1	1.30643	4.78223	0.00216435
SLC6A12	4.13863	1.91379	0.00218844
MRPS18A	1.10305	5.97438	0.00219163
PLEKHN1	1.44507	3.84789	0.00221007
RFX1	1.24475	5.26727	0.00221736
UNC5B-AS1	8.08263	-1.30859	0.00222473
ALDH4A1	1.23094	6.22033	0.00222754
FAM63A	1.07409	5.57439	0.00223057
NCDN	1.12259	6.58681	0.00223366
ROGDI	0.965302	6.1339	0.0022384
KIAA1324	1.10058	6.272	0.00223958
C21orf33	0.843153	7.61136	0.00224182
FAM84A	1.39836	4.23933	0.00224893
COX8A	1.04808	8.50843	0.00225279
OAZ1	0.964495	9.17853	0.00225726
ABCB8	0.978401	6.09675	0.00226398
ZBTB7B	1.10891	6.68912	0.00227577
PSEN2	1.03309	5.11985	0.00228017
VASP	0.995146	7.26857	0.00228487
BRSK1	1.81399	3.01585	0.00228859
PRRG2	1.56711	3.47785	0.00229835
STX5	1.02944	6.29597	0.00230015
PKP3	1.07721	7.12445	0.0023111
C17orf49	1.07658	5.88582	0.00231433
C17orf59	1.28171	4.58827	0.00232199
2009-03-01	0.998971	5.8375	0.0023265
TST	1.08861	6.37184	0.00233056
UBALD2	1.10441	5.26787	0.00234517
COX6B1	1.01637	8.52443	0.00235252
FEM1A	1.03423	5.70039	0.00235349
MYDGF	0.969114	6.86434	0.00235729
NAT14	1.17729	4.52633	0.00237109
PVT1	0.879111	5.24765	0.00237817
IL17RE	1.77675	2.85457	0.00238569
ECM1	1.31266	3.56468	0.00238918
SLC2A8	1.22567	4.82582	0.00239592
AKT1S1	1.05455	8.03423	0.00239655
RET	0.915652	7.49533	0.00240686
XKR8	1.57426	3.59877	0.00241157
ATP6V0B	1.13296	7.67473	0.00241312
TRAPPC2L	0.999291	6.79692	0.00241646
R3HCC1	1.22717	4.39443	0.00242057
RAB4B-EGLN2	0.94358	7.56701	0.00242461
LAMTOR4	1.08326	6.78603	0.00242962
ALOX12B	7.16777	-1.06819	0.00243227
CDIPT	0.954925	7.36088	0.00244408
COX14	0.970732	6.0149	0.00244848
PTPN6	0.97871	6.12046	0.00245438
EMD	0.951751	7.5589	0.00245752
TMEM79	1.26125	4.61822	0.00246494
KLC2	1.06389	7.19654	0.00246542
SERHL	2.24716	2.50014	0.00246814
TNFSF12-TNFSF13	2.48815	2.06281	0.00247879
RBM42	0.998792	7.52564	0.00248258
COX5B	0.967054	7.97255	0.00248807
FZR1	1.05662	5.94664	0.00249082
CYB5R3	1.03266	7.44734	0.00250141
IVD	0.954284	6.94458	0.00250535
ST3GAL4	0.849014	6.36206	0.00250882
ATP5L	0.808531	8.82096	0.00252422
WDTC1	1.14211	6.52172	0.00253765
MFSD5	1.1454	5.88418	0.00254019
PYCR2	0.869449	6.444	0.00255291
TYSND1	1.0053	5.81038	0.00256914
CKMT1B	0.955476	7.40795	0.00257754
P2RY2	1.17802	7.36365	0.00257881
TRAPPC1	0.957165	7.6727	0.00258915
GDI1	0.911342	8.97305	0.00259229
ARHGAP27	1.34869	4.90075	0.00259972
VPS37C	1.11225	6.29545	0.0026233
SCAP	1.15561	6.41607	0.00263464
AP1M1	0.966814	6.5747	0.00263707
TAF6L	1.17675	5.0778	0.0026403
PPP2R5B	1.36743	4.99201	0.00264714
MRPL52	0.962455	5.94775	0.00265255
AMIGO3	1.26993	4.36036	0.00265725
ZNF408	1.39316	4.6918	0.00265948
ANXA6	0.87263	6.52178	0.00265963
SDC4	0.852544	7.62123	0.00266538
SNORD68	1.03461	8.50923	0.00266755
RIPK4	1.59857	4.00627	0.00266928
DNASE1L2	1.50402	4.2653	0.00267465
E4F1	1.11282	5.52264	0.00268296
TBCC	1.31518	4.61706	0.00269161
INO80B	0.949751	5.89358	0.00269964
PGAP2	1.19808	4.39026	0.00269967
CTU1	1.49553	3.59864	0.00270698
ATP5J2	0.942491	8.24426	0.00271225
LINC01137	1.59008	3.38561	0.0027358
LDHD	1.2771	4.56013	0.0027369
TMEM161A	1.13417	5.84572	0.00273787
QSOX1	1.09118	7.87698	0.00274214
PKIG	1.19739	4.37983	0.00274629
FN3K	1.25657	4.69346	0.00274653
EIF3G	0.986997	8.19577	0.00275043
EHD2	1.53071	4.23811	0.00275119
SIN3B	0.967126	6.90706	0.00275319
LOC100288778	0.915598	5.87343	0.00275463
CKB	1.21026	5.17064	0.00275642
MAP3K12	1.39796	4.44621	0.00275846
ALG1	1.01439	5.5592	0.00276882
EFNA3	1.17953	5.20196	0.00277059
ZBTB11-AS1	1.52162	2.48365	0.00277666
HS6ST1	1.0904	7.72528	0.00278245
CSK	1.04803	8.09683	0.00278755
CIDECP	1.22685	4.33722	0.00280048
TMEM141	1.1667	6.5095	0.00281696
PHLDA2	1.0424	6.61851	0.00282783
DEGS2	1.24007	5.61592	0.00283126
ARID3A	1.34989	4.31012	0.00283422
KIAA1522	1.1827	8.45727	0.00283967
PSMC4	0.844884	8.46276	0.00283989
OCEL1	1.1813	4.69053	0.0028409
PRKRIP1	0.912559	5.59631	0.00284756
MFSD4	7.94598	-1.48676	0.00285035
CUTA	0.956373	7.64087	0.00285059
CALML5	1.29986	4.12466	0.00285524
SH3GLB2	0.855909	7.75376	0.002857
ARVCF	1.45104	4.33693	0.00286652
DALRD3	1.14953	4.80511	0.00286741
FBRS	1.07917	7.33835	0.00287911
CXorf40B	0.845028	6.1555	0.00288509
MORN4	1.18147	3.81586	0.00288949
MAP2K7	1.17501	5.40091	0.00289351
UBXN1	0.899276	6.84887	0.00289432
AP2S1	1.00516	7.49304	0.00291865
AGTRAP	1.2033	5.56374	0.00291911
SLC29A3	1.22593	4.76793	0.00292437
ATG4D	1.12149	6.14522	0.00293672
DHPS	0.920291	6.58866	0.0029502
SLC35B2	0.964612	7.7633	0.00295258
GNB2	1.03202	9.6764	0.00295478
MIR6812	1.25517	4.34964	0.0029606
VPS37D	1.68669	2.72665	0.00296423
NDUFB11	1.0224	7.17997	0.00298513
NDUFB8	0.945905	6.71489	0.0029855
GPS1	1.01741	7.99145	0.00298938
PIAS4	1.06475	6.05602	0.00300869
APOA1BP	1.05382	6.98988	0.0030102
PSMD8	0.922745	8.54924	0.00301849
SLC12A7	1.1377	6.24299	0.00302977
ATP6V0D1	1.03387	7.84993	0.00303198
C11orf31	0.987202	5.76756	0.00303819
SIX5	1.08494	5.53279	0.00303939
COA3	0.988319	5.54576	0.00303992
UNC93B1	1.11401	6.10592	0.0030454
RNF208	1.40615	5.16578	0.0030738
ELK1	0.999981	6.26206	0.00307402
EXOC7	1.02562	7.42441	0.00309776
NME3	0.907964	6.53715	0.00310581
BSDC1	0.874607	6.78975	0.00311777
ELL	1.21425	5.03731	0.00312409
RAB43	1.06961	6.07387	0.00313013
SCAMP3	0.972208	7.13418	0.00314611
PRDX2	0.960851	9.05745	0.00314918
DHRS4	0.905478	6.73126	0.00315815
C1orf122	1.01274	6.22645	0.00316555
PLA2G15	1.22485	5.46432	0.0031707
ORAI2	1.12893	6.23035	0.00318014
MRPL43	0.952376	6.21591	0.00318166
SLC9A3R1	0.992054	10.9727	0.0032001
CEBPD	1.08384	4.54086	0.00320549
CACFD1	1.20007	5.88126	0.00320727
SCYL1	0.913748	7.79825	0.00321401
AAR2	0.982915	5.59833	0.00321811
SLC22A17	1.36427	4.00068	0.00322238
POLL	1.12255	4.96328	0.00322373
ALDH16A1	0.991091	5.70345	0.00323053
ZNF335	1.09134	6.17993	0.00323936
SMARCB1	0.959711	7.22394	0.00326522
MZT2B	1.00776	7.8773	0.00327277
HPCAL1	0.920078	6.88662	0.00327871
LRRC24	1.22945	3.96248	0.00328441
RPLP1	0.926031	11.0068	0.00328481
EGLN2	0.926429	7.2895	0.00329231
TMEM63A	1.11693	6.09548	0.00329782
RPS29	0.963593	8.58578	0.00330241
AHCY	0.937437	8.57759	0.003328
CNKSR1	1.13336	4.90728	0.00333339
SLC12A9	1.02673	6.84103	0.00335375
TMEM55B	0.875945	6.54341	0.00335887
GATA2	1.08409	6.04544	0.00336058
RAB40C	0.996198	6.42935	0.00336575
FAM134C	1.02302	6.13761	0.00336766
PVRL1	1.45694	4.91946	0.00337663
LOC100630923	0.836056	5.80406	0.00337665
MIR1204	2.27389	1.72209	0.00337763
DHRS4L2	0.934721	6.09194	0.00338515
ENTPD6	0.981528	7.03322	0.00339856
AKT2	0.964865	8.12527	0.00340304
ALKBH6	0.909654	5.62756	0.00340537
LIN7B	1.37266	3.4624	0.00341003
MED16	1.16996	5.85233	0.00344335
METRN	1.08243	7.41385	0.00344927
SDCBP2	1.80888	2.23243	0.00345322
CHMP1A	0.976538	8.09737	0.00346309
DPP7	1.00364	7.74629	0.00346569
PTGES2	0.984967	7.1518	0.0034664
MAP7D1	1.16327	6.86444	0.00347294
TRIM16	0.918469	7.58782	0.00347847
PRR14	0.968587	6.4877	0.00348021
GATSL2	0.980657	6.61071	0.00348043
USF2	1.00823	7.95966	0.00348234
AKIP1	1.32589	3.92148	0.00348919
SIRT7	0.938968	6.33388	0.00349041
EGFL7	1.10631	5.85551	0.00349253
FOXD3-AS1	3.74282	0.131376	0.00349285
GPSM1	1.08002	4.15197	0.00350854
CRTC2	0.989312	6.65455	0.00351755
PADI2	1.05144	4.80633	0.00356592
SH3BP5L	1.23683	5.4124	0.00357347
UPK3B	1.66427	3.10585	0.00358508
HOXC13	1.02463	5.01045	0.00359744
NAGPA	1.25655	4.07187	0.00360061
GMPR	1.58772	3.18523	0.00360861
PPP1R37	1.07675	6.90163	0.00360925
CLDN9	1.44084	4.02947	0.00361013
FOS	0.863226	9.51971	0.00362932
FUZ	1.22236	4.26736	0.00365185
KDF1	1.16204	4.87609	0.00367006
ZNF579	1.14219	5.26031	0.00367028
TMEM256-PLSCR3	0.992236	6.49223	0.00367602
MIR3687-2	3.06563	1.62263	0.00367658
MIR3687-1	3.06563	1.62263	0.00367764
PAK4	1.04287	8.13805	0.00368767
MRPL38	0.963536	6.95341	0.00369665
ARF1	0.875223	9.34567	0.00370035
PLD6	1.0419	4.1998	0.00370993
THAP3	1.3704	3.29454	0.00371774
ITM2C	1.23945	4.33442	0.00371855
DPP3	0.947716	7.93957	0.00373647
EFCC1	4.59861	-0.635734	0.00374313
PELI3	1.28861	4.24757	0.00374678
THBD	1.07833	5.35481	0.00377928
ASIC4	7.56901	-0.941446	0.00378078
LRTOMT	1.37829	3.47483	0.00378585
LINC00152	1.0478	4.67811	0.00379549
MANBAL	1.0648	5.47707	0.00382824
BAG6	1.02146	8.7963	0.00383379
NFKBIA	0.955769	6.2364	0.00383969
HIST1H1C	0.956466	6.46884	0.00386221
PLSCR3	1.0622	6.02089	0.00387594
DUSP23	1.22162	4.56243	0.0038858
COPS7A	0.875633	6.02308	0.00388915
SMIM22	1.304	4.79904	0.00388973
XBP1	0.632544	8.98031	0.00391096
NDUFB1	0.892733	6.25757	0.00391165
SH2D3A	1.21508	4.5084	0.00391435
EDC3	0.86928	7.10351	0.00391497
METTL22	1.07107	4.48311	0.00391624
PRPF40B	1.05779	4.81028	0.0039266
SNORA6	0.921923	6.58257	0.00392814
COA4	0.843724	7.04413	0.00393762
SHB	1.05511	6.40892	0.00394934
CYHR1	1.04174	5.53175	0.00397069
RPS6KL1	1.30624	4.45266	0.00397341
SNRNP70	0.850516	7.99475	0.00397511
NUDT22	1.04221	5.87766	0.00399725
SNORA70	0.858758	8.16793	0.00400778
IRF1	1.19322	4.44121	0.00402443
PKM	0.935526	11.9431	0.00402827
LOC101927934	2.19502	1.43544	0.00403084
MEF2BNB-MEF2B	1.03321	5.25496	0.00406582
LZTR1	1.12853	5.38435	0.0040823
USP20	1.055	5.4964	0.00408764
MIDN	1.02878	7.69724	0.00410379
TMEM8A	1.12249	7.33826	0.00411907
IPO13	1.03943	6.13744	0.0041202
TSKU	1.00735	8.58164	0.00414862
UAP1L1	1.1504	6.78482	0.00415412
B3GAT3	0.931931	7.10142	0.00416256
MAPK8IP2	1.28278	4.67186	0.00416332
SEMA7A	1.86126	2.97165	0.004207
SLC25A29	0.830419	6.96567	0.00422823
DGCR6L	1.13871	6.00675	0.00423342
GEMIN7	1.14959	5.28453	0.00423621
NME1-NME2	0.807023	10.887	0.00426477
MIR4672	1.23453	3.29286	0.00427036
SMIM10L2A	3.1612	1.50751	0.00427433
STK25	0.929975	7.2225	0.00427644
GALNS	0.926044	7.46628	0.00427769
LAMB2	1.15059	7.96325	0.00428137
HLA-DQB1	1.47791	3.44667	0.00428297
DUSP14	1.04151	5.031	0.00429886
MDK	0.995371	7.09979	0.00430711
PPP1R16A	0.857103	6.84632	0.00430779
CARS2	1.10553	4.31166	0.00431517
B4GALNT4	0.945207	5.93576	0.00435748
FBXL16	1.036	5.98978	0.00435917
NUDT17	1.24753	3.80348	0.00436333
ABHD17A	1.04494	5.82097	0.00438337
SDF2L1	0.952215	5.60353	0.00438802
FLAD1	0.89735	6.00229	0.00439169
CYB561D1	1.05303	5.37725	0.00439779
AURKAIP1	0.964809	7.58413	0.00440355
MRPS26	0.893174	6.19788	0.00440606
PSMB3	0.941098	6.92887	0.00441702
FAM43A	1.44698	3.52691	0.00447226
AUP1	0.866051	8.26005	0.00447667
DUSP3	0.753115	6.35743	0.00449445
NAA38	1.09403	6.80273	0.00454382
IFI35	1.13628	4.60276	0.00454429
PHF23	0.926635	6.11767	0.00455468
ARPC4-TTLL3	0.886355	6.8004	0.00455726
ACTR1A	0.853639	7.56374	0.00455807
HYAL2	1.12432	5.43143	0.00455853
HDAC5	1.2035	4.99481	0.00456337
IFITM1	0.914354	6.43787	0.00459038
SLC35A4	0.966667	7.34481	0.00459239
PYROXD2	0.966919	4.98604	0.00460964
TIMM17B	0.965363	6.35767	0.00464822
FTH1	0.797546	12.7653	0.00465252
EIF6	0.985254	7.57464	0.00465504
CLIC1	0.850346	8.90789	0.00465765
ANAPC11	1.02933	6.79189	0.00466089
GPR87	2.05674	2.99299	0.00470837
TMEM147	0.925854	7.13024	0.00472818
FAM50A	0.769067	7.79342	0.00475559
WASH3P	0.860599	5.99274	0.00475587
RAB24	0.76885	5.7335	0.00476187
VWA7	1.54898	3.94348	0.00477186
COX4I1	0.80549	8.89768	0.00477708
CRB3	1.0368	4.6768	0.0048002
GMEB2	1.00267	6.01811	0.00480614
ATXN7L2	1.14683	3.71426	0.00480891
MAST3	1.27487	5.82668	0.00481714
CUEDC2	0.983508	6.00491	0.00482474
PTCD1	0.967339	5.92665	0.00482902
HIST2H2AC	1.3946	3.42884	0.00483507
BOLA2	0.856215	7.14945	0.00483912
BOLA2B	0.856215	7.14945	0.0048403
CUL7	1.06681	6.28484	0.00485334
DCAF11	0.876554	7.65788	0.00485507
CERS4	1.09526	6.04207	0.00486216
GBA	0.911727	7.35577	0.00486417
TMEM104	1.03516	6.32792	0.00487141
TCF25	0.895874	7.85094	0.00487363
FAHD2A	1.02957	4.95012	0.00487831
PMF1	0.882262	5.66064	0.004891
TUFM	0.935189	8.79562	0.00491058
FAU	1.00015	9.09677	0.00491062
SLC35C2	0.928399	6.55297	0.0049114
HSH2D	1.01745	5.70624	0.00493297
HSPB8	0.760348	9.21104	0.00495556
ABTB2	1.17768	6.48135	0.0049602
TMEM222	0.995168	5.77376	0.00496539
PIGO	1.09094	6.08639	0.00496721
DPM3	1.16981	4.88501	0.00498194
DDX56	0.83374	6.83852	0.00499932
CSNK1D	0.879372	8.01427	0.0050272
AP5Z1	0.991117	6.92693	0.00503885
KAT5	0.983226	6.06993	0.00504047
FDX1L	1.08394	5.55457	0.00504092
UCKL1	0.807084	6.72943	0.00504933
SOCS3	1.29622	4.08505	0.00505452
TRIM26	0.96286	6.68525	0.00507025
ILK	0.833182	6.24682	0.00507287
VPS9D1	1.21733	5.17741	0.00508497
DBNL	0.915884	6.87555	0.00508549
CLPB	0.848251	5.77908	0.00508834
TSPAN4	1.33509	4.07487	0.00509482
SYMPK	0.908161	6.85236	0.00511116
CASKIN2	1.08562	7.60983	0.00512783
RAB25	0.884387	6.89709	0.00513351
MIR4435-1HG	0.971452	5.09587	0.00513443
MIR3615	1.02385	7.41022	0.00514055
PWWP2B	1.00913	5.66713	0.00514099
SMPDL3B	1.32811	3.73591	0.00514936
SMOX	1.16207	4.32702	0.0051763
SUPT4H1	0.769914	7.94026	0.00517825
MYH14	1.12795	8.99184	0.00518692
EDF1	0.819121	8.71038	0.00523974
PLXND1	1.14147	8.48667	0.00524101
MIR6775	1.34846	6.0346	0.00524922
CRLF1	1.193	4.81108	0.0052734
PLEKHM2	0.98879	6.38343	0.00527674
FBLIM1	1.58083	2.69577	0.0052893
KHNYN	0.954128	6.26189	0.00530994
GACAT2	2.08203	1.93023	0.00531988
IKBKG	0.97281	6.15425	0.00535277
CTBP1	0.845534	7.16155	0.0053597
ETNK2	1.10433	5.18754	0.00536413
LOC654342	1.18624	3.48688	0.00536479
PCBP4	1.20282	4.2763	0.00537922
SPAG7	0.799406	6.19435	0.00539663
STXBP2	1.00756	6.62731	0.00539691
ULBP2	1.34236	3.10514	0.00539977
ZGPAT	0.862916	6.55304	0.00540806
TXN2	0.944838	6.96106	0.0054483
TRADD	1.1592	4.96076	0.00545599
ZBTB17	1.04434	5.09014	0.00547745
DUSP8	1.36965	5.28224	0.00547787
IMP3	0.803904	6.78225	0.0054912
MIR6777	1.69279	3.46183	0.00550438
RILP	1.50591	2.9875	0.00551696
MAP2K2	0.925032	8.19216	0.00551792
STRADA	0.762344	6.37277	0.0055497
TMEM160	0.991757	5.67695	0.00555032
PREX1	1.01503	8.85306	0.00557066
GPAA1	0.988826	8.0295	0.00557456
ADPRHL1	1.16463	4.49357	0.00558317
PHYKPL	0.879106	4.80419	0.00559293
SPRYD3	0.919712	6.80593	0.00559943
ZFYVE27	0.947301	5.7098	0.00560355
ARHGEF10L	1.06722	5.80927	0.00562112
FST	7.51688	-1.83305	0.00567089
FAM102A	1.03053	8.5476	0.00568661
VAT1	0.927265	8.86045	0.00568812
PCIF1	1.01234	6.18808	0.00569625
ADA	1.39943	2.84553	0.00570553
ADIRF	2.17712	3.13099	0.00572342
CD99	0.789451	7.26211	0.00573707
EXOSC4	1.04919	5.92806	0.00574011
NUTF2	0.75562	7.81675	0.00574144
PPIB	0.785864	9.34161	0.00574686
PPP1R3F	1.38553	3.08834	0.0057692
TEF	1.14569	4.8954	0.00577454
MUL1	0.950399	5.35137	0.00578817
FAM46B	1.28678	4.43322	0.0057906
SURF2	0.912903	5.82082	0.00580601
F8A1	0.907594	6.62477	0.00581601
ARPC4	0.850675	8.10053	0.00582188
GSK3A	0.956284	7.46154	0.00583071
TMSB10	0.721365	10.5806	0.00583552
PTRH1	1.22202	3.63747	0.00584532
METTL7B	1.42525	3.35629	0.00584747
MROH1	1.01231	6.7433	0.00588725
B3GALT6	0.973883	5.40229	0.00589692
TBC1D17	0.980346	6.38329	0.00590938
DBP	0.977931	6.00183	0.00592816
STK16	0.988499	5.07687	0.00593382
MSRB1	0.978205	6.56797	0.00593687
TBC1D25	1.12339	4.69583	0.00593966
NAB2	0.895684	6.81831	0.00593984
VPS37B	1.02799	5.25384	0.00594445
ZNF282	0.994431	5.82314	0.005952
TMUB1	0.962982	6.6751	0.00596103
TMEM127	0.915047	7.28359	0.00598444
UNC45A	0.883909	7.9893	0.00598867
MAST1	1.68092	2.9903	0.00601696
ADCY5	1.02838	6.42961	0.00602338
ADCY6	1.20664	5.5716	0.00603134
ACKR2	7.24466	-0.8389	0.0060583
JTB	0.739883	7.67497	0.00607893
RAB5C	0.87183	8.12785	0.00608694
NIT1	1.00362	4.18193	0.00611144
UBE2L6	1.019	4.93782	0.00613471
GTF2IRD1	0.931371	6.16409	0.00614356
DNTTIP1	0.959912	5.65022	0.00614483
MRPL49	0.879513	7.25387	0.00615247
RPLP2	0.865563	9.02633	0.00615795
AKR1A1	0.881722	6.00212	0.00618904
AMZ1	1.66614	3.9971	0.00620146
GLIS2	1.05413	5.57906	0.00620869
ZNF687	1.06906	7.81497	0.00621311
L1CAM	1.06372	8.58241	0.00622301
C8orf82	1.00319	6.61278	0.006225
CDC34	0.916408	6.25481	0.00622849
PREB	0.913272	7.18044	0.00623683
ESRP2	0.807395	7.31004	0.0062493
ATP5G1	0.86063	7.41781	0.00627765
PSMB5	0.784281	8.23486	0.00629126
CPTP	1.07177	5.88743	0.00632485
PLA2G6	1.42299	3.73382	0.00633006
SERPINH1	0.842742	7.85462	0.00633109
SCNN1B	1.46051	4.03697	0.00636183
PACSIN3	0.888056	6.31194	0.00636772
CAMTA2	0.934265	6.87184	0.00636935
ENDOG	0.941512	5.72299	0.00637661
ADRM1	0.899753	9.07175	0.0063805
ESRRA	0.863818	6.65268	0.00638595
ARMC7	1.05588	4.88481	0.0063885
LDLRAP1	0.997722	5.38205	0.0063899
YDJC	1.02196	6.01119	0.00639639
P2RX4	0.928255	5.97302	0.00640691
ZNF710	1.02964	5.12388	0.00643111
IFI27L2	1.42256	3.55062	0.00643387
LINC00094	0.959751	5.01725	0.00643441
TACO1	0.803044	6.9679	0.00649386
C19orf66	1.0584	4.56596	0.00649485
RBM38	0.936588	6.88418	0.00650583
USE1	1.24855	3.70583	0.00650985
SEC61A1	0.769264	9.0789	0.0065263
UPF1	1.01339	7.54484	0.00653487
PLAU	2.46495	2.4685	0.0065401
EXD3	1.172	3.68917	0.0065846
ZDHHC7	0.800628	7.2952	0.00658792
FAM134A	0.932753	7.55251	0.00661035
UBE2M	0.876109	7.8306	0.00662076
TMED1	0.972799	5.77672	0.0066598
ISL2	2.07477	1.69423	0.00667921
ATG13	0.935923	7.07578	0.00672941
P4HB	0.806348	10.9183	0.00672982
NAPA	0.883405	7.58205	0.00674276
NME2	0.774699	10.5655	0.00677117
CDK9	0.760966	6.22854	0.00677651
CD2BP2	0.821101	7.25587	0.00679445
KIF1C	0.994107	8.40897	0.00681722
TSSC4	1.15209	4.89379	0.0068208
MRPS18B	0.808804	6.3531	0.00684488
ZNF524	1.17934	4.00672	0.00684705
NGFR	1.76478	2.39108	0.00688389
DUSP1	0.795658	7.91435	0.00688393
DHX30	0.880247	6.11374	0.00689767
MKL1	1.2228	5.18922	0.0069056
RPS11	0.856565	10.4669	0.00691548
NPDC1	0.872998	7.70569	0.00693778
C5orf38	0.966452	5.63862	0.00694624
SMARCD2	0.850145	9.40745	0.00696419
PPCDC	0.890858	4.6526	0.00696433
PSMB10	1.20727	4.71748	0.00697405
ACSF2	0.907956	5.46099	0.00697897
PCDH1	1.1076	5.55712	0.00698989
GRHPR	0.809326	6.67658	0.00703158
SNORA73B	2.73905	3.20069	0.00704105
AGAP3	0.886332	6.55358	0.00705412
SLC5A6	0.968978	7.20435	0.00705422
CALHM2	1.07551	5.16749	0.00706712
WFS1	1.08042	6.805	0.00707544
XYLT2	0.914645	6.70451	0.00709571
KLRG2	1.56569	3.1334	0.00710746
CMBL	0.68018	7.50482	0.00711198
C7orf13	1.09789	4.27664	0.00712114
RPL10	0.817648	10.9843	0.00712134
POLRMT	1.01133	5.68626	0.00713015
DNAJC30	1.08732	5.55401	0.00714294
SRF	0.957196	6.48036	0.00714414
RPL13	0.8797	11.1779	0.00716916
CYTH2	0.800021	7.67808	0.00716962
ERP29	0.687507	8.28439	0.00717513
ABCC10	1.20677	5.60089	0.00717658
DPP9	0.964282	7.07422	0.00719616
P3H4	0.898104	5.86247	0.00720103
TMEM175	0.905045	5.2655	0.00720375
BAIAP3	1.12813	5.22356	0.00720742
RPSA	0.800589	10.1979	0.0072255
SAPCD1-AS1	2.58311	1.14559	0.0072327
SDR9C7	7.74632	-1.14286	0.00724449
OS9	0.677944	9.09634	0.00724538
CKMT1A	0.851367	7.09724	0.00727151
SNX17	0.864782	7.20795	0.00728126
FAAH	0.905668	5.53263	0.0072819
PICK1	0.91404	4.9792	0.00728973
MRPL23	1.01993	5.40055	0.00731086
RNF40	0.917044	8.01233	0.00731687
WASH2P	0.782612	5.77024	0.00733065
DTX2	1.2546	5.09555	0.00734981
TSPAN9	1.17853	3.75334	0.00735792
STOML2	0.828775	7.35507	0.00736957
TMEM259	0.863467	7.33308	0.00737887
ZFYVE1	0.947788	5.14852	0.00742957
RNASEH2C	0.929203	6.24248	0.00744664
YBEY	1.02788	4.02534	0.00744844
PLEKHA6	1.00031	7.28725	0.00745504
RAB4B	0.995668	5.51671	0.00745815
NSMF	0.878058	7.40147	0.00746583
PRKCSH	0.918592	9.63649	0.00749342
PCAT6	1.43969	3.51554	0.00750218
TUBB6	0.787834	6.77935	0.00751476
TNIP2	0.834863	5.83546	0.00751709
TPRG1L	0.893895	6.05675	0.00753325
ZNRD1	1.15204	3.89338	0.00753798
POLDIP3	0.883358	6.4512	0.00756195
ACO2	0.891661	7.37183	0.00757146
COMTD1	0.970987	5.64925	0.00757513
TECR	0.950377	8.65905	0.00760821
MIR4749	1.46391	3.27727	0.00762126
PPP2R4	0.895874	8.73715	0.00762357
CXXC5	0.789724	7.32594	0.00762601
GRAMD4	0.971373	5.81503	0.0076404
CYR61	0.864691	5.63462	0.00764058
TINF2	0.836629	6.31393	0.00764736
PRR5	1.11125	4.33675	0.00768248
NDUFS8	0.956406	7.35037	0.00768632
MTSS1L	1.01775	8.23758	0.00770231
CAPN10	1.00429	4.63515	0.00770533
PPDPF	0.926602	10.7143	0.00773127
NTN1	1.15559	4.37091	0.00775536
ACSS2	0.790625	5.69373	0.00779298
SNX11	0.919544	5.90492	0.00782015
TMEM54	0.924249	6.67334	0.00785039
IDS	0.667257	7.19844	0.00785608
GNPDA1	0.806102	5.81952	0.00786096
PMF1-BGLAP	0.874688	5.05737	0.00786224
ANAPC2	0.91877	6.54085	0.00787496
C11orf49	0.876857	5.15257	0.00787978
ATP5E	0.69442	8.97898	0.00788962
SUOX	0.985271	5.32929	0.00792426
PIGQ	0.944895	6.30541	0.00792578
ZNF547	1.5957	1.84764	0.00794625
SLC16A3	0.950863	5.08845	0.00798887
SAMD11	1.25745	3.66642	0.00799671
APRT	0.942244	8.02587	0.00799766
SDHC	0.757442	6.23733	0.00800571
VGF	0.977323	6.70988	0.00801421
FAM109A	1.06349	4.09618	0.00802618
MIR6510	6.93607	-1.06155	0.00803029
WIBG	0.795898	6.12122	0.00804283
APH1B	1.03556	4.41232	0.00804398
CYP4F11	0.977937	4.9878	0.00809455
BANF1	0.776971	8.54316	0.00811197
OAZ2	0.818238	6.37442	0.00811813
ORMDL2	0.824433	6.08819	0.008119
CSNK1E	0.821018	6.3018	0.00814213
STAT6	1.03217	5.35415	0.00818
NQO1	0.672854	9.41236	0.00818192
MZT2A	0.950439	6.81832	0.00818469
UROD	0.949232	5.61179	0.00818649
ALKBH5	0.815606	8.25177	0.00819123
CSNK1G2	0.923006	6.39686	0.00820704
CCDC97	0.975924	6.52266	0.00821532
TM9SF1	0.832567	7.26792	0.00822689
TP53I11	0.93361	7.01448	0.00823
CYC1	0.926556	8.57371	0.00827614
BAHD1	0.992783	5.99656	0.00829355
CLSTN1	0.916167	8.17858	0.00830622
RPL28	0.842824	10.432	0.00830991
FBXW5	0.883509	7.25244	0.00832524
NMRAL1	0.792541	6.28364	0.00832712
RNF39	2.7679	0.416272	0.00832859
PIN1	0.908328	5.85685	0.00833014
RHOB	0.816494	9.06778	0.00833588
LRFN4	0.971063	6.62487	0.00834952
LAGE3	0.883367	6.95742	0.00837332
FOSL2	0.974149	7.35738	0.00838003
PYGO2	0.881359	6.11308	0.00840446
FLNA	1.13283	11.3224	0.0084312
PCGF2	0.895284	6.32326	0.00845185
FLOT2	0.90323	7.20912	0.00847023
MED19	1.08112	3.71812	0.00848316
GGT6	3.32297	1.87019	0.00849695
ATP5I	0.790181	7.15366	0.00851451
ECHS1	0.749436	8.15641	0.00852355
DNAJC5	0.849333	8.29066	0.00854318
STK11	0.876498	6.49298	0.00857661
ZSWIM4	1.48683	3.68361	0.00860865
SYVN1	0.995092	7.19474	0.0086165
UBALD1	0.961836	5.62105	0.00865436
MSRB2	0.833717	5.4975	0.00866479
MIR4721	1.08325	5.66969	0.00868111
LOC148413	1.06799	4.24697	0.00876774
ARRDC2	0.929833	4.96667	0.00877745
ACSS1	1.23699	3.80287	0.00878231
ASMTL	0.945611	5.49466	0.00879221
CLIP3	1.56236	2.87085	0.00880382
GALT	1.08096	3.74929	0.00880467
SBF1	1.05016	6.68574	0.00889133
HEBP2	0.771256	5.38985	0.00889564
CTDSP1	0.909227	6.75984	0.00890263
OPA3	1.06263	5.12367	0.00890688
C19orf47	1.06003	5.01251	0.00892916
ARHGEF1	0.887334	6.62661	0.00893961
ATXN7L3	0.88485	6.61724	0.00895463
BLOC1S1-RDH5	0.884068	5.29475	0.00898318
CCND3	0.888838	6.37893	0.00899382
TRAPPC6A	0.973636	5.81289	0.00899812
TGFB1	0.985596	7.6611	0.00901824
DGUOK	0.767225	5.56682	0.00902255
ERCC2	0.975978	5.4372	0.00903262
ELMOD3	1.14997	3.85202	0.0090335
TSPAN17	0.917901	6.90108	0.00909364
LOC400927-CSNK1E	0.812864	6.28697	0.00910109
SMIM4	1.00057	4.61213	0.00910564
FAM131A	0.996094	4.49487	0.00915304
MIA-RAB4B	1.00257	5.37931	0.00918628
RPUSD3	0.816177	5.97302	0.00920577
MTRNR2L3	5.74757	-1.37046	0.00923526
C1orf86	1.07341	5.03179	0.00924978
NDNL2	0.901613	4.60633	0.00927262
MIR497HG	2.04592	1.4899	0.0092971
FAM83F	2.20857	1.7908	0.0092973
PNKP	0.870429	5.82061	0.00931684
WDR25	1.1178	3.90493	0.00934778
ICOSLG	1.11685	4.32732	0.00939054
AIFM2	0.784787	5.91598	0.00940835
DAK	0.85731	6.59797	0.00941903
SLPI	2.29365	1.7841	0.00944193
PRR36	1.06477	5.02716	0.00944621
TAF10	0.955182	5.92211	0.00945193
ZNF414	1.10246	3.72263	0.00945527
DNAL4	1.36117	3.60454	0.00949373
GNPTG	0.797236	5.84694	0.00952063
PRDX4	0.686464	6.53558	0.00953885
ARMC5	1.11046	4.53927	0.00954033
FAM127B	0.761967	6.97194	0.00956866
POMT1	0.83253	6.11476	0.00957058
MAP3K11	0.948233	7.62569	0.00958345
CBX8	1.03564	4.63984	0.00959116
KDELR1	0.80952	8.89795	0.00959657
MAU2	0.938921	6.62536	0.00961534
WDR18	1.02798	5.40073	0.00961993
MTG2	0.867891	5.97214	0.00964181
SHKBP1	0.871441	7.19778	0.00964548
SNORA68	0.955989	8.01202	0.0096562
PDGFB	1.03556	5.72066	0.00968886
RIC8A	0.844709	6.66717	0.0097099
AP1M2	0.801399	8.33633	0.00971364
POLR2J	0.847752	7.80617	0.00971769
FRMD8	0.940991	6.23153	0.00973824
MPI	0.869564	6.16859	0.00973867
TP53	0.859632	7.3696	0.00974192
LINC00116	1.03211	4.77593	0.009754
SDHAF4	1.54162	1.82099	0.00975781
SSC4D	2.96545	1.25568	0.00979969
PPP1CA	0.848525	9.16519	0.00984347
NAA10	0.813947	7.65952	0.00988761
CASP9	1.17228	3.6094	0.0098909
DBN1	0.829914	7.47939	0.00993843
ATP13A2	1.01798	6.26058	0.009959
GAPDH	0.805469	12.3042	0.00996992
SLC9A3R2	0.955788	6.17037	0.00997876
IRX5	0.726026	5.9358	0.010001
FKBP1A-SDCBP2	0.823425	6.18204	0.0100083
PPP2R1A	0.836317	8.77055	0.0100234
FBXL18	1.0754	6.40541	0.0100275
PGLYRP2	1.73147	2.18162	0.0100344
CSNK2B	0.749447	7.5836	0.0100367
IL4R	1.25106	3.68204	0.0100495
TMUB2	0.862454	5.39083	0.0100781
CHST12	1.07512	5.00316	0.0100818
FIBCD1	1.04852	5.02241	0.0100956
TMED9	0.749554	8.57214	0.0100958
MIR6084	1.96516	1.37447	0.0101098
SYNGAP1	1.03435	5.36399	0.0101136
GFER	0.94404	5.64226	0.010124
MUS81	0.791242	5.72954	0.0101474
SPPL2B	0.945274	5.4341	0.0101502
SEMA4C	0.94158	8.72813	0.0101851
FAM160A2	1.12481	4.35299	0.0101991
DOLPP1	0.870806	6.08787	0.0102125
CD276	0.904918	8.47669	0.0102193
RABEP2	0.902446	5.51611	0.0102711
ADRBK1	0.862109	7.8296	0.0102927
TRIM41	0.83251	6.22743	0.0103336
ACTB	0.743055	12.8382	0.0103389
FRAT1	1.40203	3.27965	0.0103477
ARF5	0.874913	8.06408	0.0103699
MAPKAPK3	1.05462	5.63269	0.0103763
ZNF358	1.1801	4.83633	0.0103826
BCO1	6.46919	-0.365818	0.0103869
C1orf226	1.10746	4.49931	0.0103968
RXRB	0.918301	5.01844	0.0104356
NDUFC2	0.680124	7.44568	0.0104438
RDH16	2.57412	1.08164	0.0104451
RELL2	1.08159	4.75985	0.0104774
LRRC8E	1.19864	4.75843	0.0105444
DVL2	0.763737	6.65458	0.0105454
TRIM8	0.84451	6.68036	0.0105799
STEAP3	1.05023	5.14407	0.0105881
SKIV2L	0.91274	6.4193	0.0105943
BCAS4	0.944532	6.66625	0.0106075
CTDNEP1	0.841265	7.61447	0.010609
MRPL14	0.799999	6.11644	0.010629
TNFSF13	1.73165	2.62857	0.0106571
B9D1	1.06177	3.87535	0.010663
BCKDK	0.973488	6.54529	0.0106726
MRPL55	0.925337	5.48782	0.0106794
MAP2K3	0.887034	6.12486	0.0106838
GLRX5	0.732102	7.15516	0.010686
PDCD4-AS1	1.2638	3.44958	0.010691
BIK	2.08254	1.28634	0.0106963
ZNF668	0.956733	4.66783	0.0107104
RHPN1	0.847834	7.19127	0.010739
LRRC47	0.778294	6.36289	0.0107629
PET100	0.951524	5.23146	0.0107716
NKIRAS2	0.932045	6.32081	0.0107845
SSBP4	0.78669	6.27992	0.0107904
ARF3	0.790117	9.18161	0.010829
LPIN3	0.966598	6.70856	0.0108368
IFITM10	0.788674	7.09002	0.0108481
BST2	0.801673	6.07115	0.0108649
TMEM11	0.813058	5.7182	0.0109078
FAM212B	1.20414	3.50736	0.0109319
HELZ2	1.0899	7.41016	0.0109349
ZBTB45	1.12503	4.96998	0.0109472
PTRHD1	0.923349	4.89213	0.0109667
BTBD2	0.903666	6.83758	0.0110059
PCBP1	0.674738	8.92719	0.0110239
LFNG	0.94688	4.6902	0.0110684
NHP2	0.771632	8.79903	0.0110808
CIC	1.30908	7.33529	0.0111123
IGSF8	1.1566	4.57517	0.0111371
BAG3	0.667413	8.51673	0.0111457
URM1	0.857922	6.52479	0.0111697
GRWD1	0.859308	6.76089	0.011213
IL27RA	1.27604	4.3278	0.0112894
GMPPB	0.968747	4.74611	0.0113154
MUC1	1.03187	6.69187	0.0113336
RPL27	0.717734	9.54528	0.011349
DNPEP	0.782369	6.86406	0.0113554
TBKBP1	1.01068	5.2075	0.0113579
PQLC2	0.919523	4.85771	0.0113837
ARHGAP4	1.29363	3.11778	0.0113898
DNASE2	0.804391	7.31339	0.0113956
MIR6892	1.49329	3.05111	0.0113989
PLOD3	0.898209	8.55942	0.0114789
ZNF444	0.904825	6.26139	0.0114905
LRP5	1.00215	7.26719	0.0114953
ZFYVE28	1.13346	3.5765	0.0115277
MPG	0.928426	6.51002	0.0115372
CENPBD1P1	0.970281	5.57911	0.0115959
U2AF1L4	1.02392	4.15862	0.0116033
MIR6853	1.47	2.56733	0.0116117
CYB5R1	0.77827	6.56586	0.0116269
PRPH	1.46875	2.90781	0.011646
CERCAM	0.91108	7.63412	0.0116719
SMDT1	1.1408	4.45315	0.0116734
ENO1	0.768335	11.2555	0.0116916
CCDC71	1.13357	4.23779	0.011694
NDUFC2-KCTD14	0.677125	7.38156	0.0117013
TMEM115	1.04738	5.50503	0.0117151
ATP8B2	1.22443	4.01892	0.0117668
PHC2	0.941459	5.77237	0.0117705
LDB1	0.823403	6.74843	0.0118006
KRT86	1.47151	2.6833	0.0118305
ATP13A1	0.960572	7.64124	0.0118317
TRIB3	0.92179	7.05712	0.0118403
PLEC	1.3351	9.55489	0.0118453
MIER2	1.15663	4.8535	0.0118851
SLC38A7	1.01887	4.85438	0.0118918
FAM65A	1.01387	6.17887	0.0119051
RNF167	0.798737	8.07417	0.0119149
METTL17	0.725455	5.8421	0.0119459
TOP3B	1.04964	5.21535	0.0119633
HMGCL	0.857008	4.84853	0.0119697
C14orf2	0.656399	6.97127	0.0119878
RTN2	1.23626	4.17032	0.0120201
HMHA1	1.00652	4.81038	0.0120438
NIPSNAP1	0.773687	7.44658	0.0120456
PDZD11	0.788022	6.00651	0.0120562
TICAM1	1.31611	4.32429	0.0120789
TIMM13	0.952371	5.16365	0.0120794
MARK4	0.921037	6.16161	0.0121038
OSR2	0.79436	5.92631	0.0121069
MPV17L2	0.928656	5.79198	0.0121102
CACTIN	0.919176	4.86329	0.0121126
RPL37A	0.750086	9.90402	0.0121625
NOC4L	0.882476	5.52841	0.0122242
ADIPOR1	0.672234	8.34246	0.0122484
NRAV	1.12612	3.6008	0.0122773
PDCD2L	0.930995	4.19576	0.0123137
PRR13	0.692231	8.41089	0.0123269
GTPBP6	0.94947	5.78759	0.0123346
HECTD3	0.877511	6.3045	0.0123367
HDAC7	1.01946	5.76185	0.0123405
ZMAT5	1.14547	4.30793	0.012349
SLC52A2	0.889077	7.48843	0.012357
CDSN	1.51984	3.52993	0.01238
C20orf24	0.717274	7.66843	0.0124279
ABHD14A-ACY1	1.26515	4.58254	0.0124451
PQBP1	0.790861	6.60021	0.012454
NDUFV1	0.76246	7.49996	0.0124569
BACE1	0.713656	6.31111	0.0124808
FUK	0.946332	4.67784	0.0124921
NDUFB10	0.708074	7.7301	0.0124991
RNF215	1.27916	3.75826	0.0125211
IFITM2	0.878781	6.56941	0.0125342
EHMT2	0.819655	6.9982	0.0125912
MIR2276	6.78418	-1.04128	0.012597
PPP1R11	0.763834	6.12401	0.0126075
ACTR1B	0.737104	6.15635	0.0126322
HLA-B	1.38848	2.06963	0.0126598
SHARPIN	0.844824	6.62476	0.0127135
C9orf142	0.788005	6.26958	0.0127527
PSORS1C1	4.10185	-1.27827	0.0127989
CAPS	1.65808	2.28914	0.0128043
MED29	0.703913	6.62483	0.0128109
SEMA6B	1.09542	5.42578	0.012814
ELP5	0.9521	6.0411	0.0128277
TIAF1	1.01483	4.34237	0.0128729
RASSF7	0.982737	4.98097	0.012873
CNTD2	2.28331	2.2675	0.0128782
HIGD2A	0.832728	7.24167	0.0128824
TANGO2	0.8253	5.66951	0.0129914
DHRS7B	0.816105	4.64467	0.0130446
PSCA	2.95227	1.48526	0.0130762
MGMT	0.97386	5.63559	0.0131003
ARL2-SNX15	0.827951	6.73891	0.0131422
ABHD16A	0.852297	5.57535	0.013156
AMOTL2	0.803683	6.95148	0.0132453
PRCC	0.76692	6.93083	0.0132479
TMEM256	0.860258	5.524	0.0132542
COPZ1	0.669773	7.34326	0.0132763
FRMPD2	4.13595	-1.2115	0.0132791
BLOC1S1	0.837588	5.43043	0.0133284
AP2M1	0.709517	9.30628	0.0133857
CHID1	0.882627	6.61669	0.0133974
PEBP1	0.606648	8.6684	0.0134185
USP21	0.947469	4.51297	0.0134222
POLR2F	0.851798	5.52349	0.0134422
OGFOD3	0.846521	5.82084	0.0134607
RPS6KB2	0.812514	7.14039	0.0134795
TGIF1	0.67599	5.79441	0.0134833
PRAF2	0.84653	6.212	0.0134894
TUT1	0.839904	5.33088	0.0134982
MIR6786	1.55934	2.72166	0.0135165
NARFL	0.922192	5.4462	0.0135598
TRUB2	0.741633	6.67468	0.0135667
SSR2	0.749882	7.77	0.0135689
BLOC1S4	0.938308	4.37887	0.0135886
AP1B1	0.841358	8.00694	0.0136021
IP6K1	0.972663	5.41158	0.0136107
BARX2	0.986501	4.72341	0.0136153
ZDHHC11	1.06688	3.8022	0.0136154
GMPPA	0.794219	6.36388	0.0136241
ACTN4	0.770744	9.84843	0.013627
NOTCH3	1.24358	8.65167	0.0136358
MC1R	0.993738	5.08205	0.0136769
SCN1B	1.22866	3.9238	0.01368
VPS51	0.822409	7.08474	0.0136884
JMJD4	0.941479	5.53147	0.0137372
PRKCZ	0.844431	6.06702	0.0137536
PXMP4	0.897967	5.54266	0.0137621
RGP1	1.02245	4.54459	0.0137682
P4HTM	0.881622	5.7573	0.0137896
ALG3	0.864667	6.92217	0.0137938
VEGFB	0.892759	6.52201	0.0138052
TXNDC17	0.715303	5.63317	0.0138064
ABCF3	0.747104	6.49436	0.0138155
SBNO2	0.923666	6.82827	0.0138167
BYSL	0.792602	5.33778	0.0138587
CD99L2	0.887431	6.09349	0.0138593
ARHGEF18	1.0527	4.73398	0.0138953
TRIM62	1.17222	5.11547	0.0139042
GADD45GIP1	0.914195	6.75618	0.0139286
ZNF512B	0.915959	8.01876	0.0139383
BAIAP2-AS1	0.966639	4.81216	0.0139571
TRAF7	0.827849	7.9865	0.013966
XG	3.98597	-0.645728	0.0139835
C9orf89	0.928288	5.87062	0.0140814
CHMP4B	0.626422	7.19724	0.0140962
SARDH	7.54969	-1.20659	0.0141376
TMEM223	0.899755	4.93916	0.0141469
AMPD2	0.901206	5.60755	0.0141831
INF2	0.946893	7.48119	0.0142042
CAPN5	1.27132	3.62266	0.0142285
TIMM22	0.937591	5.35468	0.0142459
CAMSAP3	1.0144	6.66835	0.0142623
P2RY6	1.01682	4.31881	0.0143345
PINK1-AS	0.786579	5.87735	0.0143371
SUV420H2	0.912136	5.5413	0.0143443
TSSC1	0.823814	5.89831	0.0143758
TTYH1	4.62461	0.116119	0.014389
ASL	0.918968	6.08436	0.014393
SHISA4	0.979587	5.06875	0.014399
HES4	0.809972	5.65926	0.0144138
FOXO6	1.09573	4.82661	0.0144683
DEAF1	0.95539	4.98353	0.0145669
AAMP	0.735994	7.8565	0.0145897
HAX1	0.807747	6.73992	0.0146088
KCNMB4	6.15844	-0.431819	0.0146112
CCDC130	0.930773	4.94744	0.0146148
ENTPD8	1.10449	4.03517	0.0146584
SGSM2	0.975993	7.4656	0.0146944
TPD52L2	0.666641	8.79734	0.0147014
MGAT4B	0.797153	8.0918	0.0147166
GYS1	0.905421	7.13359	0.0147527
RPL18	0.819795	10.2687	0.0147614
KIAA2013	0.838854	7.15449	0.0148083
SNORA64	0.792469	8.69368	0.0148194
FKBP2	0.719161	6.55218	0.0148221
SYNGR1	1.07896	4.33458	0.0148581
PEX11B	0.724569	5.29671	0.0148786
BCL7B	0.69683	6.38767	0.0148947
KCTD17	1.04504	4.29665	0.0148992
C2CD2L	1.08272	5.40027	0.0149369
MIR195	7.58327	-1.04314	0.0150029
NDRG4	0.963052	4.14264	0.0150094
UBL7	0.885422	6.40911	0.0150793
NTHL1	0.866305	5.07749	0.0150939
TEN1-CDK3	0.933871	4.52117	0.015095
MAFB	0.905567	4.28753	0.0150982
FOSB	1.19102	8.03031	0.0151223
ZDHHC8	0.986296	5.05624	0.0151697
ARAF	0.911049	6.54919	0.01517
IRX4	1.4061	2.96797	0.0151859
MOB2	1.14844	3.96593	0.0151992
MAMDC4	1.45837	4.10118	0.0152098
KEAP1	0.870315	6.82407	0.0152205
SYT12	0.83666	7.86164	0.0152652
ETS2	0.660046	6.50521	0.0152781
ARRB1	0.845513	6.96334	0.0152837
TMEM101	0.909364	4.87606	0.0153242
C17orf62	0.844276	6.65938	0.0153736
DOCK6	1.03499	6.7316	0.0153767
SCARB1	0.829133	7.32538	0.0153806
HS1BP3	0.906964	5.9467	0.0153997
MUC3A	1.27952	2.2599	0.0154378
SDC3	1.01565	5.78362	0.0154713
PPP1R9B	0.980174	7.56728	0.0154821
CNPPD1	0.835469	7.13557	0.0154847
DGCR6	1.10745	4.07673	0.0154993
CA11	1.00051	4.19577	0.0155043
CYB5D2	0.82066	4.64119	0.0155159
ACP5	2.21849	1.20003	0.0155159
FAM207A	0.785701	6.44901	0.0155185
ETFB	0.753554	6.66218	0.0156065
KLF2	0.950687	5.06158	0.0156072
S100A2	7.42246	-0.827304	0.015613
AKR7A2	0.86973	6.41054	0.0156324
OLFM2	1.18893	3.80701	0.0156355
ATG9A	0.877695	6.89792	0.0156608
COQ4	0.787136	6.2237	0.0156645
CD151	0.792287	7.4547	0.0156777
FLCN	0.902126	5.63782	0.0157073
ZSCAN2	1.04301	3.6981	0.0157213
MOB3A	0.984914	5.24949	0.0157509

## Sheet: Down_5FUVSCtrl_24hr
Gene_ID	logFC	logCPM	PValue
RRM2	-4.10805	6.69018	3.4264e-32
KIF20A	-4.47092	5.40181	5.46895e-23
MCM3	-2.71136	6.23634	1.08152e-22
HMGB2	-4.16101	6.16093	1.33106e-21
MCM4	-2.79853	7.22715	4.5552e-21
CCNA2	-6.62119	4.08119	3.31941e-20
KIF2C	-3.22087	4.90619	6.96716e-20
HJURP	-5.35207	4.13578	2.17241e-18
LMNB1	-4.05561	6.39713	2.85218e-18
TICRR	-3.7242	4.65593	4.32173e-17
PIF1	-5.28542	3.31683	1.16982e-16
CCNB1	-2.75134	6.5728	1.64248e-16
CCNB2	-3.93996	4.98322	1.37284e-15
FEN1	-2.13591	6.18577	1.82095e-15
MTHFD1	-2.95871	7.20909	1.96114e-15
CIT	-3.59797	4.7909	2.45077e-15
SPAG5	-3.66527	5.67576	5.41707e-15
PRC1	-3.97226	6.76041	7.57349e-15
TMEM97	-2.30948	5.69379	1.03397e-14
AURKA	-3.25197	6.53221	1.46841e-14
TRIP13	-3.09534	5.13	2.39793e-14
PRR11	-3.98425	6.7049	4.74315e-14
RACGAP1	-4.48926	5.79563	5.49136e-14
NCAPD2	-2.04014	6.47043	7.91851e-14
ANP32B	-1.87431	7.99467	4.22967e-13
HSPA8	-2.42529	10.1007	6.31279e-13
ZWINT	-2.05907	6.13062	9.40213e-13
PBK	-6.63119	2.55229	1.04322e-12
WDR76	-7.11841	2.89562	1.21452e-12
NCAPH	-3.81126	4.43437	2.28403e-12
UHRF1	-2.74283	5.77552	2.83018e-12
TACC3	-2.17324	6.41142	4.94344e-12
CCNE2	-10.8375	2.11237	6.11109e-12
DARS2	-2.94612	6.11043	1.65575e-11
KPNA2	-2.7142	8.37802	2.52477e-11
WHSC1	-2.09888	6.15491	2.62228e-11
MKI67	-4.36347	6.94797	3.28846e-11
TPX2	-3.74888	6.76476	4.15321e-11
CENPN	-2.52474	5.17079	7.60213e-11
DHTKD1	-2.25417	5.76968	9.40748e-11
JPH1	-2.96429	3.73574	1.60118e-10
STMN1	-3.1715	6.26335	2.7034e-10
NUSAP1	-4.11314	4.6732	3.46894e-10
DHFR	-2.05677	5.58595	3.8077e-10
MCM6	-3.92613	5.3796	3.85736e-10
GART	-2.33476	5.27967	7.14205e-10
EIF4B	-2.36827	9.14234	8.64198e-10
RFWD3	-2.49501	5.81004	8.75085e-10
KIFC1	-2.04852	5.75762	9.09421e-10
GINS1	-2.6526	5.03453	9.71631e-10
DEPDC1B	-6.52218	2.91153	1.2172e-09
INCENP	-1.96048	5.95776	1.26602e-09
DNAJC9	-3.02477	5.45276	1.52818e-09
UBE2T	-1.98087	5.899	1.65146e-09
HMGB1	-2.91889	8.1892	1.77981e-09
PARP1	-1.76891	6.96538	1.8815e-09
TTF2	-3.0416	5.10921	2.3551e-09
PLK1	-2.27664	6.65717	2.38901e-09
CDC6	-4.11427	4.11646	2.40409e-09
CHSY1	-2.40931	4.89099	2.45001e-09
ZNF367	-4.99651	2.33635	2.465e-09
ASPM	-7.79914	1.97258	2.65834e-09
MCM7	-1.603	8.14616	3.7046e-09
KIAA0101	-2.36284	5.18018	3.99384e-09
STAU1	-1.74217	7.6741	5.03776e-09
KHDRBS1	-1.85813	6.65616	5.0636e-09
BIRC5	-1.9911	6.14685	5.53997e-09
NCAPG2	-4.64223	5.21046	6.2994e-09
RBMX	-1.9829	6.90949	7.34172e-09
CALU	-2.40871	6.45536	8.50404e-09
HNRNPA1P10	-2.36617	8.94504	9.32925e-09
NUDT9	-3.76481	3.87743	9.63269e-09
PRIM1	-3.8821	3.41173	9.65301e-09
DNMT1	-1.51637	7.36236	9.68939e-09
HNRNPA1	-2.35789	8.97273	1.19076e-08
FKBP5	-3.14114	3.77865	1.25646e-08
SNX5	-2.65939	5.95414	1.45799e-08
NASP	-3.23922	5.46341	1.70537e-08
FAM72C	-3.32839	3.72319	1.71234e-08
SRSF1	-2.42845	7.27306	1.79452e-08
CDCA8	-1.88643	5.30831	1.80295e-08
MTHFD2	-2.40323	6.274	1.81261e-08
DUT	-2.31426	4.64077	1.82093e-08
NOLC1	-2.26268	7.00214	1.9492e-08
CDKN3	-3.08392	4.53827	2.36721e-08
PWP1	-3.0238	5.16843	2.5085e-08
FAM72D	-3.55702	3.70335	2.70229e-08
ORC1	-2.91902	3.6657	2.7031e-08
AURKB	-1.91301	5.89694	2.71987e-08
CCT5	-2.11689	9.08751	2.83136e-08
GINS2	-1.97468	5.2866	2.83633e-08
GARS	-2.39731	6.67453	2.86558e-08
SQLE	-1.79976	7.35709	2.89068e-08
DKC1	-2.56869	6.33969	2.90539e-08
NOP56	-1.34967	6.84733	3.0909e-08
HNRNPH3	-2.15474	6.73366	3.09931e-08
HSP90AB1	-2.07068	10.3455	3.16334e-08
AFG3L2	-1.78414	5.77386	3.46732e-08
BUB1B	-4.85734	3.74675	3.60787e-08
TTL	-2.34161	5.16364	3.82865e-08
METAP1	-2.93305	4.87491	4.03944e-08
DTL	-5.11793	2.36217	4.08924e-08
NCAPD3	-3.09901	4.34518	4.55382e-08
ATAD2	-4.2683	5.47367	5.4542e-08
H2AFZ	-1.5083	7.79568	5.49124e-08
DCLRE1B	-1.57212	5.81121	5.70159e-08
USP10	-2.15579	6.10166	5.83383e-08
TMPO	-3.06327	5.38376	5.84302e-08
CHD4	-1.41044	8.34723	6.04042e-08
IQGAP3	-2.14374	5.03441	6.46105e-08
EIF4EBP2	-1.30695	7.04701	6.49221e-08
TFDP1	-1.48735	5.65304	6.71757e-08
SRSF7	-1.91183	6.38974	7.37552e-08
CREBZF	-2.16789	5.22793	7.39602e-08
MAD2L1	-3.10348	3.55729	7.80172e-08
CDC45	-2.3407	4.42762	8.09877e-08
PKP4	-1.85008	6.35137	8.3443e-08
CENPH	-2.66187	2.89573	8.61995e-08
PAICS	-2.61548	6.63397	9.16474e-08
TOPBP1	-4.2512	4.21155	9.45103e-08
CTCF	-2.11141	5.89058	1.03215e-07
USP13	-2.63543	4.09884	1.08832e-07
SIN3A	-1.993	6.24128	1.14727e-07
EXO1	-7.47298	2.72825	1.21204e-07
TPM3	-1.35096	7.74527	1.23105e-07
PCNA	-1.84584	6.09175	1.3169e-07
PARP2	-3.17227	4.77079	1.31761e-07
ARL6IP1	-2.74007	6.43154	1.36563e-07
ABCB7	-4.77609	2.90356	1.41368e-07
DDX27	-1.45675	7.24337	1.5507e-07
MELK	-4.42774	3.63686	1.58153e-07
LDHA	-1.75915	7.95749	1.6832e-07
AHCYL1	-1.9595	6.02813	1.69671e-07
WBP11	-1.83326	6.28519	1.7117e-07
HMGB3	-2.10426	6.65496	1.75758e-07
CSNK2A1	-1.61244	6.07457	1.99747e-07
ZDHHC6	-2.6186	4.54603	2.02643e-07
AGPAT5	-3.78409	2.91843	2.04193e-07
FAM83D	-2.45445	4.32389	2.07264e-07
SMC1A	-2.31689	6.40739	2.21185e-07
SSRP1	-1.34491	6.86233	2.21408e-07
NUCKS1	-2.55208	7.95407	2.22935e-07
SRRM1	-1.96104	6.58672	2.25201e-07
HNRNPU	-2.21534	8.23969	2.26867e-07
HNRNPD	-1.33342	7.17265	2.49915e-07
HNRNPF	-1.38636	7.99978	2.56826e-07
CDV3	-2.27954	6.99777	2.59838e-07
HSPA5	-1.60027	8.59168	2.63701e-07
DNAJC1	-2.21424	5.31999	2.68211e-07
ZNF207	-1.45087	6.32876	2.70961e-07
CDC20	-1.72963	6.5894	2.80515e-07
HNRNPK	-1.62835	8.75711	2.88441e-07
RBBP5	-2.59908	4.98373	2.88931e-07
EEF1A1	-1.65733	12.3927	2.91041e-07
L2HGDH	-2.28774	4.42791	3.09254e-07
SKA1	-4.06537	2.45251	3.22881e-07
MSH6	-3.58647	5.09716	3.29801e-07
EBNA1BP2	-1.4756	6.26384	3.31497e-07
FAM72A	-3.06321	3.1871	3.31527e-07
HNRNPA1L2	-2.60304	5.72067	3.31703e-07
NUP98	-2.09863	5.10842	3.58887e-07
PTTG1	-2.01781	5.69118	3.7348e-07
UBR7	-2.52791	5.32603	3.76381e-07
SERBP1	-2.29044	7.43388	3.88727e-07
SRGAP2	-1.92314	5.61198	3.94012e-07
CORO1C	-2.06556	5.88406	4.08068e-07
FAM72B	-3.21802	3.32535	4.23002e-07
IMMT	-2.04656	6.36764	4.23995e-07
UBQLN2	-2.2642	4.26813	4.2523e-07
RRP1B	-1.64265	5.86755	4.42782e-07
PTGES3	-2.40049	7.03603	4.57683e-07
COPS3	-2.16013	5.24026	4.58999e-07
YWHAQ	-1.85307	7.48254	4.77987e-07
NSUN2	-1.92476	6.69331	4.82289e-07
PAM	-2.57856	4.77976	4.97685e-07
FUBP1	-2.09514	6.60644	5.18033e-07
ST13	-1.90412	7.11348	5.2036e-07
ODF2	-1.45593	6.12783	5.35163e-07
TCF19	-2.11268	4.44909	5.7407e-07
CHAF1A	-2.21953	4.80662	5.89374e-07
HMMR	-7.01334	2.78839	5.92925e-07
CTPS1	-1.42362	5.35698	5.98881e-07
TNPO3	-1.97805	5.8744	6.02205e-07
RAN	-1.16401	8.60454	6.04452e-07
TOP2A	-4.59508	5.05896	6.29051e-07
TAF15	-1.51698	6.13576	6.34761e-07
SLBP	-1.91849	4.37171	6.59302e-07
GTSE1	-2.2335	4.33194	6.66254e-07
DDX24	-1.35554	7.39222	6.90399e-07
HMGN2	-1.10265	8.97966	7.07144e-07
LAP3	-2.60381	5.05483	7.29527e-07
ERLIN1	-2.22756	4.81496	7.33151e-07
RBBP7	-2.29276	6.26416	7.59235e-07
TRA2B	-2.11568	6.27947	7.80133e-07
RRM1	-3.38709	4.97771	7.9359e-07
DLGAP5	-4.6572	3.46558	8.05999e-07
CDK5RAP2	-2.95855	4.82041	8.14812e-07
CBX1	-2.53635	6.73832	8.2853e-07
FANCI	-4.22216	5.39997	8.31564e-07
DSCC1	-4.09093	2.36363	8.90006e-07
PRPS2	-3.16496	3.75362	9.07886e-07
CHEK1	-4.3943	2.83238	9.2519e-07
NUP205	-2.91146	5.49399	9.38257e-07
G3BP1	-2.36232	5.85216	9.40575e-07
EIF2AK1	-1.67278	7.48385	9.66306e-07
FAM98A	-2.40964	4.61695	9.71824e-07
PABPC1	-2.17333	10.9187	9.79424e-07
OXSR1	-2.23679	5.14433	9.91152e-07
RAD51	-2.90958	3.44957	1.03432e-06
KIF4A	-3.78786	4.28955	1.05085e-06
ANP32E	-3.3089	4.68712	1.06399e-06
TRIM23	-8.87359	1.68414	1.06788e-06
GSPT1	-1.95354	7.00218	1.09372e-06
PLSCR1	-2.5672	3.47649	1.1354e-06
RDH11	-2.0182	6.11359	1.16531e-06
SNHG1	-2.0773	5.14009	1.18489e-06
CTNNA1	-1.63082	8.38043	1.18628e-06
XPO5	-1.58665	6.13872	1.18704e-06
DLAT	-2.33182	4.44324	1.20604e-06
CDC25A	-2.96993	3.07149	1.2164e-06
GDI2	-2.51719	7.30955	1.27847e-06
PDXDC1	-1.51549	6.64748	1.30191e-06
ELOVL5	-2.48957	6.49072	1.30556e-06
ANXA5	-1.17328	7.06445	1.31281e-06
AP2B1	-2.11664	6.51352	1.32521e-06
E2F7	-4.05586	2.54643	1.32878e-06
STRAP	-1.7308	6.58425	1.36838e-06
C1orf112	-4.90083	2.26227	1.46211e-06
BAZ1B	-2.2103	6.35813	1.56227e-06
ETFDH	-3.49305	2.73166	1.56351e-06
DROSHA	-2.58718	5.33257	1.60351e-06
SPIDR	-1.7498	5.11056	1.60792e-06
DCAF16	-2.74943	3.61164	1.63601e-06
CHCHD3	-1.63446	6.1846	1.66039e-06
MIR106B	-2.0525	3.65811	1.69454e-06
PDIA6	-1.36852	7.74274	1.69477e-06
TAF5	-5.35076	2.19986	1.72137e-06
HNRNPA2B1	-2.15104	9.13609	1.798e-06
GMNN	-3.98685	3.25433	1.80322e-06
YWHAH	-1.28653	6.17211	1.83504e-06
MED12L	-2.88057	3.68543	1.87617e-06
NCL	-2.60293	8.68715	1.94027e-06
SACM1L	-6.32139	2.61155	2.00589e-06
KLF11	-2.14502	3.5668	2.02743e-06
PRPF4	-1.44234	5.90919	2.07578e-06
NDUFS1	-2.47864	5.9069	2.08194e-06
RAD54L	-2.64216	3.71443	2.10555e-06
RFC5	-1.93182	4.72287	2.11154e-06
HACD3	-2.31711	6.34465	2.13643e-06
MIR93	-2.0658	3.65444	2.14518e-06
ANLN	-3.78011	4.44278	2.17665e-06
CDCA7L	-3.43168	2.53657	2.23026e-06
BRCA1	-5.02262	2.92116	2.33541e-06
FAM168B	-1.4833	6.69978	2.37199e-06
SKA3	-3.78099	3.04726	2.42873e-06
SKA2	-2.42815	5.985	2.45561e-06
SLC25A43	-1.94864	5.16788	2.48278e-06
NPM1	-2.7595	9.1598	2.58237e-06
RTN3	-1.29368	7.49913	2.71529e-06
UTP11L	-2.24802	4.33237	2.77242e-06
HDLBP	-1.41115	9.19914	2.77694e-06
TARS	-2.75378	6.13475	2.82113e-06
RSL1D1	-2.62363	6.77839	2.87578e-06
BUB1	-4.58626	4.34636	2.94715e-06
CLINT1	-2.80407	5.57186	2.95566e-06
DAP3	-1.26123	6.40238	2.99352e-06
UBP1	-2.56676	5.63877	3.0034e-06
HNRNPA3	-2.0415	7.51084	3.00633e-06
CLSPN	-3.98301	3.81516	3.02019e-06
ATP2A2	-1.66938	7.22854	3.02539e-06
PRDM4	-2.19655	4.87671	3.17496e-06
CACYBP	-2.38132	5.8441	3.17898e-06
CHD1L	-1.71048	5.65137	3.25583e-06
MIR25	-2.09152	3.69898	3.53364e-06
ZFP91	-2.6666	5.1879	3.55833e-06
CDCA5	-1.83616	6.08137	3.64951e-06
ROBO1	-3.03761	3.06686	3.68435e-06
YBX1	-1.15576	9.67153	3.80501e-06
SET	-2.0675	8.28575	3.88457e-06
KDM1A	-1.55563	6.21188	4.06969e-06
SPDL1	-3.71449	3.30382	4.09824e-06
E2F1	-1.49926	6.1088	4.17017e-06
SPTLC2	-2.2569	5.82465	4.29016e-06
PARD3	-2.06178	5.38153	4.33909e-06
CDC25C	-2.56336	2.93045	4.38634e-06
MCMBP	-2.38243	5.51307	4.40013e-06
BCCIP	-2.8382	4.80653	4.40411e-06
KARS	-1.48326	7.39576	4.46042e-06
CHORDC1	-4.18693	3.5342	4.56897e-06
CENPA	-2.93165	3.77259	4.59756e-06
JAK2	-4.60975	1.70879	4.60629e-06
METTL16	-1.7594	4.85945	4.65137e-06
DIAPH1	-1.2826	7.86142	4.67967e-06
DENR	-2.60685	5.63629	4.7127e-06
SNORD20	-2.82552	4.68054	4.72637e-06
C5orf15	-1.72622	4.78238	4.8286e-06
RPRD2	-1.53188	6.47645	4.89561e-06
MYO5B	-1.66591	5.95741	4.94626e-06
POLA2	-1.5769	5.56131	4.95432e-06
IDH1	-2.03227	6.35741	4.98806e-06
ANP32A	-1.51342	7.13231	5.06842e-06
SRSF2	-0.995458	7.72583	5.07857e-06
TTI1	-1.7243	4.97427	5.09526e-06
C2orf42	-2.28857	2.97877	5.25459e-06
EIF2B3	-2.56234	3.70892	5.34094e-06
NPEPPS	-1.87857	7.04571	5.34775e-06
PRPF38B	-2.63358	4.60197	5.36668e-06
KPNB1	-2.53175	8.17624	5.46086e-06
CDCA7	-10.0537	1.2622	5.49354e-06
CFDP1	-2.30036	5.57136	5.52076e-06
KIF23	-3.73669	4.92453	5.64214e-06
YLPM1	-1.86455	6.13968	5.90304e-06
APP	-1.42681	7.78372	5.93322e-06
CCNI	-1.55796	7.16584	6.14656e-06
TMX4	-1.64729	5.24544	6.2146e-06
PYROXD1	-9.38685	1.2536	6.27567e-06
EIF2S3	-2.18459	6.778	6.28483e-06
ANKRD32	-9.4368	1.22103	6.32961e-06
NOP14	-1.34351	5.83547	6.4507e-06
YTHDF2	-2.23758	5.48823	6.50449e-06
KNSTRN	-3.41174	4.43711	6.73333e-06
FRG1	-2.7884	2.86646	6.80311e-06
TTLL5	-2.63824	5.00213	6.88975e-06
CCNB1IP1	-1.80977	4.85288	6.93695e-06
SLC20A1	-1.43522	6.01422	6.9973e-06
SRSF4	-1.5341	5.42737	7.06338e-06
SPATS2	-2.41546	5.19184	7.13766e-06
MORF4L2	-1.64122	8.0053	7.39291e-06
ADSS	-2.79093	4.00047	7.49879e-06
FAM64A	-1.81101	4.77759	7.64294e-06
GNB4	-3.5009	2.52841	7.66566e-06
BRD8	-1.94415	5.10919	7.80888e-06
PPM1E	-3.44082	2.63035	7.88171e-06
TMEM194A	-2.75222	4.60392	7.8819e-06
AZIN1	-2.42509	5.97469	7.91153e-06
C4orf46	-4.79352	1.67666	7.95652e-06
CNBP	-1.89917	7.29998	7.96888e-06
E2F8	-4.18744	3.04431	8.06171e-06
SPTBN1	-1.66359	6.94177	8.16056e-06
ACAT2	-1.44375	5.52098	8.26319e-06
LSG1	-1.67906	5.81206	8.38952e-06
WTAP	-2.6512	3.8373	8.40583e-06
MTMR4	-1.59582	6.61983	8.42719e-06
SH3KBP1	-2.22841	3.74871	8.48e-06
ANKLE2	-1.28063	5.95269	8.68927e-06
MGAT5	-1.81767	5.23666	8.83504e-06
RFC3	-2.85895	3.40505	9.01909e-06
UQCRC2	-2.17279	6.18248	9.09537e-06
CCT2	-2.20201	7.41528	9.14089e-06
TOMM70A	-2.50734	5.10751	9.21201e-06
CBX5	-2.26545	6.24046	9.55893e-06
RBM17	-1.47068	6.14172	9.63904e-06
UBQLN1	-2.06689	6.54199	9.68367e-06
NUP88	-2.31436	5.24915	9.68461e-06
HEATR6	-1.40607	7.71788	9.76796e-06
CDK1	-3.24051	3.42135	9.91449e-06
MLH1	-2.29082	4.67453	9.9437e-06
GPHN	-2.30412	4.06734	1.00594e-05
PSMD7	-1.45727	6.78786	1.01478e-05
HP1BP3	-1.78638	6.10782	1.01862e-05
EIF2S1	-2.46071	6.18234	1.032e-05
CAP1	-1.49942	7.26605	1.03874e-05
TMEM245	-1.70709	5.1802	1.03901e-05
XRCC6	-0.988598	7.99668	1.06902e-05
CKAP2L	-5.68693	1.83596	1.07546e-05
DARS	-2.79066	4.65361	1.08915e-05
UBE2G2	-1.13067	6.59388	1.08989e-05
THRAP3	-1.57794	7.15487	1.11869e-05
ANKRD13A	-2.19334	4.08154	1.12406e-05
KCNK2	-1.87089	6.03518	1.12613e-05
CKAP5	-2.54251	6.68009	1.13902e-05
NCBP1	-2.50899	5.02558	1.17267e-05
AK4	-1.55788	5.32867	1.17737e-05
DPYSL2	-1.84914	4.65454	1.1833e-05
TBC1D4	-3.6678	2.44135	1.19219e-05
C9orf78	-1.58284	5.98908	1.20002e-05
CEP55	-3.62877	4.13397	1.20544e-05
TIMELESS	-1.27474	6.86967	1.23057e-05
HNRNPDL	-1.82965	6.71439	1.23216e-05
IDH3A	-2.05343	5.69534	1.24808e-05
UBE2C	-1.45385	6.19965	1.26914e-05
TRMT6	-2.92413	3.56763	1.28437e-05
NNT-AS1	-4.75836	1.28252	1.29538e-05
NSMCE2	-1.81615	5.01496	1.29875e-05
MCCC1	-1.85329	4.51063	1.31513e-05
HAUS2	-2.66591	3.30862	1.36184e-05
DSN1	-3.0934	3.27578	1.36594e-05
BARD1	-4.35894	1.90448	1.37408e-05
NUP43	-2.42842	3.72949	1.38347e-05
RALBP1	-2.23451	5.2927	1.39335e-05
E2F2	-2.4518	4.37336	1.39699e-05
CAP2	-2.45617	3.93638	1.41315e-05
WDR3	-2.63825	4.06726	1.4182e-05
DHX33	-2.08668	4.91944	1.42169e-05
CCT4	-1.76264	7.14343	1.43123e-05
IMPA1	-4.3161	1.80143	1.44071e-05
CEP83	-9.64056	1.67374	1.47967e-05
MASTL	-3.78621	3.65254	1.49888e-05
ENOX2	-2.92163	3.34974	1.50046e-05
KIF11	-3.84274	3.87095	1.50388e-05
UTP14A	-1.69425	5.4121	1.52061e-05
SIPA1L1	-1.50297	6.51267	1.52222e-05
PRKACB	-8.64659	0.924259	1.52665e-05
SF3B3	-1.01215	8.27962	1.54826e-05
RTN4	-1.49491	6.27586	1.54839e-05
HPRT1	-2.38708	4.11851	1.54943e-05
RBBP9	-2.22638	4.09082	1.56527e-05
SART3	-1.44328	5.643	1.59588e-05
IPO11	-3.80726	3.08528	1.64208e-05
SYNCRIP	-2.58036	6.5465	1.66213e-05
CCDC117	-2.11218	4.27182	1.66781e-05
MORF4L1	-2.08993	7.821	1.68335e-05
TSPAN13	-1.45625	6.20358	1.68502e-05
GLUD1	-1.59094	6.0112	1.68899e-05
SPOP	-1.75918	5.2189	1.69231e-05
EXOSC9	-2.99172	3.00746	1.69993e-05
MMGT1	-2.57039	4.02167	1.69993e-05
NET1	-2.24015	6.20968	1.70935e-05
FGD5-AS1	-1.9887	6.18119	1.72671e-05
PTMA	-1.03326	10.1318	1.73022e-05
2001-03-01	-1.70389	3.6307	1.75417e-05
CAPRIN1	-2.16417	6.65688	1.76798e-05
POLR3C	-1.56178	5.53028	1.78552e-05
ESPL1	-1.80663	5.94091	1.81752e-05
SAFB2	-1.22732	6.49951	1.84495e-05
ADAR	-1.28597	7.6773	1.85594e-05
RAD21	-2.7816	6.8713	1.87218e-05
GTPBP8	-4.93888	1.7544	1.88122e-05
NUDT4	-1.89093	5.15198	1.88464e-05
UBA2	-2.64558	5.7536	1.92907e-05
OARD1	-2.43049	3.37344	1.95293e-05
FBXO5	-6.57143	1.49714	1.9571e-05
DERA	-2.27876	3.10008	1.97493e-05
LARP4B	-1.30764	6.61142	1.99629e-05
PAK2	-1.86354	6.7358	2.01578e-05
FAM120A	-1.44662	7.25724	2.01633e-05
MTPN	-2.40533	6.28303	2.02575e-05
LUZP6	-2.40533	6.28303	2.02604e-05
EZH2	-2.50569	4.66847	2.0351e-05
ZFP91-CNTF	-2.64735	3.89572	2.05623e-05
FANCA	-1.75145	5.19896	2.05828e-05
ARHGEF39	-2.63227	3.20204	2.07218e-05
BLM	-4.09909	2.4529	2.10412e-05
SUCLG2	-2.95682	3.68291	2.11476e-05
FAM149B1	-2.55173	3.38955	2.15016e-05
CAAP1	-2.89099	3.32701	2.16573e-05
PRIMA1	-9.05903	0.438374	2.25597e-05
UMPS	-1.56847	5.22152	2.26036e-05
UIMC1	-1.85526	4.55696	2.26855e-05
PPAPDC2	-2.67669	3.08338	2.32499e-05
CMSS1	-2.66282	3.80254	2.33322e-05
ZNF473	-2.03344	3.85599	2.36293e-05
VPS41	-2.72436	4.06215	2.45601e-05
MTOR	-1.42684	6.18324	2.45686e-05
GLOD4	-1.15216	5.81102	2.47093e-05
MRS2	-2.39074	3.8154	2.49167e-05
STARD7	-1.12407	7.15829	2.49469e-05
NUP50	-2.50299	4.45382	2.49488e-05
RAD51AP1	-5.5398	1.2423	2.52838e-05
PARN	-2.47397	4.79642	2.53017e-05
VAPB	-1.2869	7.0547	2.54142e-05
SRSF10	-2.4116	4.78785	2.55771e-05
CA2	-1.83819	4.48206	2.58568e-05
CDC123	-1.78701	5.59841	2.59199e-05
TMPO-AS1	-2.59319	2.38521	2.61419e-05
TMED2	-1.66925	7.45384	2.62556e-05
FBXL17	-2.64368	2.94671	2.63803e-05
SPC25	-3.62061	2.10227	2.64102e-05
MCM2	-1.47795	6.87846	2.64391e-05
NUDT4P2	-1.78676	5.2826	2.64398e-05
NUDT4P1	-1.78676	5.28307	2.64645e-05
FUBP3	-1.63844	6.10379	2.64709e-05
PPP2R1B	-3.25454	3.06793	2.71174e-05
GRAMD3	-3.3545	2.70369	2.73547e-05
SH3YL1	-2.65837	4.21675	2.79807e-05
CCT6A	-2.6372	6.64149	2.80627e-05
FKBP15	-1.6756	5.13925	2.81707e-05
KIF20B	-4.98255	2.53366	2.85681e-05
IKBKAP	-2.44491	4.90685	2.89068e-05
CPSF6	-1.29775	5.85696	2.89457e-05
CTNND1	-1.32182	6.95144	2.97823e-05
IARS2	-2.50709	6.0664	2.99194e-05
SRP54	-2.44921	5.63629	3.03068e-05
PATL1	-1.37643	5.14179	3.04662e-05
HIP1	-1.58927	5.11384	3.07043e-05
DBR1	-3.88503	2.85961	3.08282e-05
SMS	-1.96879	5.90755	3.09071e-05
MSH2	-3.12409	4.04475	3.09712e-05
COPS5	-2.16227	5.31156	3.14618e-05
HSPD1	-2.99711	8.0054	3.14727e-05
ATIC	-0.971111	7.26431	3.15584e-05
GMPS	-2.38297	5.7753	3.15908e-05
TEX2	-2.23023	6.42844	3.16639e-05
LIMS1	-2.60519	3.65231	3.16873e-05
NT5C2	-2.20003	5.0637	3.2076e-05
CANX	-2.23583	9.20664	3.22592e-05
2002-09-01	-2.43406	7.0292	3.23626e-05
RPL5	-1.711	8.43325	3.24254e-05
TPM4	-1.47879	8.42326	3.27002e-05
MAT2A	-1.01276	7.22109	3.29352e-05
SLC16A1	-2.70084	3.79855	3.30245e-05
KLF12	-8.7491	0.397191	3.30365e-05
TMX2-CTNND1	-1.15987	7.10317	3.35937e-05
TFAM	-2.82566	3.60259	3.38353e-05
MPZL1	-1.63979	4.79492	3.38462e-05
ERCC6L	-5.58862	1.70456	3.40921e-05
SNORA75	-2.60591	4.61945	3.41845e-05
CA12	-1.21749	8.39941	3.48467e-05
IVNS1ABP	-2.54248	5.2352	3.50672e-05
RAD54B	-4.66973	2.11398	3.54713e-05
SCRN1	-1.64983	7.16479	3.58005e-05
CLNS1A	-1.52588	5.91781	3.58655e-05
SAFB	-1.06369	6.68227	3.62681e-05
PRKDC	-2.19876	7.06633	3.66661e-05
GEMIN5	-2.15684	5.20035	3.67064e-05
EIF4G2	-2.35991	8.35612	3.6724e-05
SLC31A1	-1.48844	5.39459	3.68113e-05
EIF3L	-1.37956	6.92581	3.71489e-05
ENOPH1	-1.9469	5.07304	3.72824e-05
CYCS	-1.72359	6.34241	3.74029e-05
POLA1	-3.83939	3.32743	3.89381e-05
ALDH6A1	-1.42588	4.8716	3.94528e-05
SMAP1	-2.18453	4.20433	3.97219e-05
MCM10	-3.84571	3.84226	3.99691e-05
POLD3	-2.22549	3.64497	4.01579e-05
GSG2	-2.17897	3.40882	4.05313e-05
ADAT1	-1.85551	4.6431	4.12946e-05
UTP18	-2.12873	5.37795	4.15608e-05
SRGAP2C	-1.95957	4.48719	4.21125e-05
VPS45	-2.01926	5.11703	4.22252e-05
LTA4H	-1.88786	5.67082	4.2504e-05
NEO1	-1.27295	6.32663	4.26573e-05
TCHP	-2.32282	3.87942	4.28403e-05
FBXO30	-9.09526	1.4052	4.31482e-05
TMEM5	-2.20023	3.7353	4.34703e-05
LAMB1	-1.39189	5.75167	4.36595e-05
RBM12	-1.36574	6.07673	4.37198e-05
MTFR1	-2.50403	4.59306	4.38426e-05
EIF4E	-2.41106	5.30995	4.42883e-05
CENPJ	-4.11257	2.8658	4.44967e-05
YY1	-1.46939	6.26558	4.46735e-05
SRR	-2.96442	3.17562	4.47667e-05
STRBP	-2.69514	5.75491	4.47729e-05
CCDC34	-3.19069	2.27752	4.50122e-05
CALM1	-1.84563	8.39379	4.50123e-05
SRPK1	-2.42618	4.39731	4.65988e-05
ZMAT2	-1.43954	6.6429	4.6878e-05
IGBP1	-1.3146	5.31096	4.74278e-05
HSPA9	-1.92904	8.34077	4.75202e-05
WDR12	-2.16113	4.34358	4.80865e-05
PDE8A	-2.6052	4.72534	4.85371e-05
PABPC4	-0.998392	7.26519	4.88263e-05
OPA1	-2.79155	4.9822	4.89869e-05
XRCC5	-2.37804	7.35294	4.91711e-05
CHAF1B	-1.70161	3.94755	4.97064e-05
PDIA3	-1.498	8.15445	4.98176e-05
GK	-4.79465	1.52342	5.0225e-05
SRPK2	-2.37771	5.5065	5.02466e-05
APTR	-3.04409	2.34678	5.0908e-05
MAPRE1	-1.80312	6.55803	5.10171e-05
LRRFIP2	-1.80392	4.42511	5.12902e-05
ANAPC1	-1.75992	5.38007	5.14936e-05
ZWILCH	-4.08979	3.46033	5.15364e-05
CCZ1B	-1.9232	6.44742	5.17103e-05
ARHGEF10	-2.34056	3.18555	5.26314e-05
CASP7	-2.24659	4.59345	5.28618e-05
NIPA2	-1.8293	4.93795	5.29339e-05
IPO8	-2.88085	3.82038	5.31967e-05
HMGN1	-1.46464	8.44908	5.37112e-05
PSMC1	-1.63503	7.43715	5.37927e-05
FARSB	-1.9096	5.0605	5.38437e-05
VDAC1	-1.0856	7.93075	5.47241e-05
MYB	-2.63372	4.6753	5.48154e-05
HIPK1	-1.68064	7.26053	5.50025e-05
AKAP1	-1.11571	6.94238	5.51999e-05
ING2	-4.77699	2.09288	5.55058e-05
NFKB1	-1.85896	4.2796	5.58127e-05
CKS1B	-1.09961	5.60241	5.59284e-05
TBC1D5	-2.13853	5.24914	5.61332e-05
PPP2CA	-1.74291	6.4585	5.65349e-05
GPATCH2L	-2.52467	4.21561	5.67155e-05
EFCAB14	-2.0036	5.62335	5.73547e-05
TSHZ1	-2.74487	2.77756	5.78115e-05
UGGT1	-1.86959	6.04198	5.78918e-05
PCYOX1	-1.76964	6.05019	5.85326e-05
REPS1	-1.70651	4.51005	5.89819e-05
NAP1L1	-2.49846	7.44603	5.9105e-05
EPB41L2	-2.58085	3.71669	5.95316e-05
PGM2	-2.51942	3.99766	5.9838e-05
SS18	-2.16317	5.47933	5.98667e-05
PRIM2	-2.97363	2.09254	5.99034e-05
LYAR	-4.25976	3.65198	6.02535e-05
SLC10A7	-8.2996	0.584929	6.08221e-05
NUP54	-2.87488	2.96469	6.09223e-05
SMARCC1	-2.23439	5.37764	6.23649e-05
KCTD20	-1.99405	4.62487	6.26897e-05
HSD17B4	-2.17389	6.2435	6.30055e-05
SNORD18A	-1.01013	7.17741	6.34969e-05
ACACA	-1.70359	5.59457	6.3821e-05
PGBD2	-2.28821	2.77021	6.49306e-05
SOAT1	-3.43034	2.38957	6.64803e-05
TSR1	-1.74058	6.04929	6.67273e-05
LOC100506730	-3.9676	1.72176	6.72983e-05
ALDH3A2	-1.50436	5.69782	6.73882e-05
LARP4	-2.53206	4.40256	6.80304e-05
ENDOD1	-2.38428	4.49901	6.94043e-05
KIAA0196	-2.61552	5.90485	6.94102e-05
CEP78	-3.27776	2.94059	6.99616e-05
NDC80	-4.62935	2.35966	7.01283e-05
CBX3	-2.36241	6.39765	7.0465e-05
ATP6V1H	-1.71137	4.91473	7.04769e-05
FH	-1.84262	5.28699	7.06677e-05
GLT8D1	-2.1077	3.29213	7.11974e-05
MCCC2	-1.14941	7.54785	7.15332e-05
HYLS1	-3.34477	2.17468	7.16869e-05
FAM114A1	-2.20944	3.19895	7.22809e-05
PSMD11	-1.18898	6.57099	7.26328e-05
UCHL5	-2.75015	3.53885	7.34386e-05
FADS1	-1.03475	7.19752	7.34869e-05
EXOC4	-1.94002	4.51229	7.37972e-05
ATG4C	-8.97006	1.00134	7.45793e-05
OXCT1	-2.73852	3.6198	7.47996e-05
AP4B1	-1.47243	5.17716	7.48932e-05
LBR	-4.15435	3.08143	7.50663e-05
DDX42	-1.73547	7.31994	7.51911e-05
RNF38	-2.16744	3.23652	7.53542e-05
CDCA3	-1.78881	4.49211	7.5929e-05
AGK	-1.75101	4.27177	7.66684e-05
CYB5B	-1.10154	6.5579	7.66948e-05
RBM12B	-2.35873	4.16453	7.67698e-05
SNORD16	-1.03478	6.9628	7.73728e-05
EPS8	-2.9242	4.01524	7.74572e-05
RPA1	-1.69404	6.35185	7.81508e-05
SNORD82	-2.41237	4.24004	7.85279e-05
LUC7L2	-2.1313	5.53978	7.96529e-05
CTPS2	-2.25043	3.94098	7.99822e-05
NONO	-0.832198	8.851	8.00104e-05
RBM28	-1.77193	4.65464	8.07486e-05
JAK1	-2.09186	5.9887	8.16051e-05
UBE4B	-1.3577	5.7342	8.23384e-05
RNF103	-2.27822	3.82413	8.2436e-05
XPO7	-1.80285	5.51868	8.35512e-05
OAT	-1.68854	5.488	8.44001e-05
ALDH7A1	-1.48453	5.62889	8.46868e-05
CALML4	-1.89586	2.89681	8.50086e-05
RAB13	-1.19235	6.55327	8.61507e-05
RAB6A	-1.92519	6.63826	8.82995e-05
EML1	-2.58122	3.09953	8.84576e-05
SMC4	-3.21687	4.6871	8.85828e-05
BTBD3	-2.22981	3.60828	8.87408e-05
PPP3R1	-1.98271	4.99976	8.8962e-05
TOMM20	-1.69522	5.97575	8.90148e-05
DLG3	-1.5199	5.67726	9.01267e-05
UXS1	-1.45368	4.93822	9.06542e-05
DHX9	-2.28286	7.02233	9.07591e-05
TRAPPC6B	-2.80961	3.48965	9.0929e-05
MAPK9	-2.07445	5.32065	9.18922e-05
GNAI3	-2.46268	5.12346	9.21228e-05
ZBTB2	-1.84061	4.06109	9.22029e-05
RALGAPA2	-1.69782	5.25132	9.2674e-05
LOC101927746	-2.80341	1.73403	9.28788e-05
FAF2	-1.60778	6.48184	9.3318e-05
FASTKD3	-5.24627	1.3612	9.35673e-05
CHRNA5	-1.92295	3.85956	9.40129e-05
PTBP3	-2.26031	5.41317	9.44621e-05
ESRP1	-1.76937	6.77936	9.48648e-05
PRPF3	-1.3973	6.54672	9.51452e-05
DYM	-2.02717	3.73738	9.56328e-05
THADA	-2.3047	3.71252	9.59785e-05
RBM6	-2.13871	5.17722	9.72846e-05
SUPT16H	-2.17196	7.07664	9.75569e-05
CSNK1A1	-1.74068	6.1249	9.77761e-05
H1F0	-0.984263	8.25683	9.79481e-05
TCP1	-1.85458	6.67857	9.80613e-05
ECI2	-1.61939	4.51063	9.93585e-05
STK39	-1.66934	4.46085	0.000100103
ANAPC7	-1.57092	5.16162	0.000100482
PPP4R1	-2.11623	4.23855	0.000101378
NUP160	-2.44268	4.84527	0.000101403
METAP2	-2.71471	5.03973	0.000101798
FBXL5	-3.63501	3.4445	0.0001018
KIAA1279	-1.98176	4.88375	0.000101931
PPT1	-1.09594	6.64179	0.000102077
SFPQ	-1.26151	7.54567	0.000102162
E2F6	-1.8525	4.52906	0.000102252
NNT	-2.1542	3.7105	0.000102442
TAF7	-2.02235	6.45678	0.000102802
ZNF286A	-2.31479	3.44728	0.000103
ARGLU1	-1.82452	4.30168	0.000103458
NAA50	-2.33502	5.7874	0.000103526
GPR89A	-2.10987	4.96575	0.000103564
E2F3	-2.05776	3.95074	0.00010449
METTL9	-1.49298	5.31827	0.000104652
ILF2	-0.869438	7.78803	0.000105588
SSR3	-1.66867	6.20801	0.000106516
G3BP2	-2.76411	4.96552	0.000107413
ECT2	-3.43285	4.02017	0.000108453
POLR2B	-2.4655	5.6264	0.000108503
IARS	-2.77537	6.27901	0.000108854
HADHA	-1.00231	7.62144	0.000108886
CEP104	-1.35428	5.15376	0.0001089
GTF3C4	-1.38991	4.56792	0.000109869
RNASEH1	-1.48326	4.6793	0.000112111
MTDH	-2.22777	6.52601	0.000112263
TBL1X	-1.33144	6.09186	0.000113249
PPP1R15B	-1.5418	6.49513	0.000115004
HIAT1	-2.22402	3.66083	0.000115167
MIR3917	-3.27056	2.49355	0.000115245
MTR	-2.30001	4.4888	0.000115937
WDR11	-2.45749	4.2513	0.000116747
PSIP1	-2.47773	3.92715	0.000117138
SP3	-2.54855	4.82251	0.000117625
GNPNAT1	-2.02548	5.16355	0.000117987
ZFAND1	-2.31227	3.53568	0.000118237
TMEM30B	-1.17778	5.8378	0.0001183
TCEA1	-2.5302	5.12265	0.000118667
GFM2	-2.71777	4.39737	0.000119561
ARPP19	-2.19243	6.75483	0.000121095
SRGAP2B	-1.88938	4.30623	0.000121499
NEDD1	-3.34117	3.06278	0.000123142
DPH5	-1.95392	2.70524	0.00012328
ZNF326	-2.93062	2.39495	0.000123949
SETD3	-1.76062	5.71342	0.000124086
PNPT1	-2.62359	4.28069	0.000124755
SRSF5	-1.32316	7.25546	0.000124766
LTV1	-2.89894	3.80919	0.000124781
RPL4	-0.917546	10.9572	0.000125044
GGCT	-1.93469	5.80726	0.000125711
GNL3	-2.44733	4.88499	0.000125932
MIR454	-2.08217	3.45729	0.0001286
NR2F2	-1.18758	5.68796	0.000129036
TBC1D30	-1.68413	4.80976	0.000129283
POLE3	-1.09779	6.12453	0.000129779
YWHAG	-1.3439	7.70762	0.00013017
DNAJA1	-2.23566	7.31596	0.000131504
GDE1	-1.19894	6.30277	0.000132085
WDHD1	-3.29062	3.03616	0.000132757
ATF6	-1.89834	4.16735	0.000133882
SEC24D	-2.03576	5.65838	0.000135164
MIR301A	-2.08221	3.45445	0.000135915
MBOAT1	-2.01183	3.58551	0.000136011
MED14	-2.51797	4.83201	0.000136089
PPP1CC	-2.30202	5.23457	0.000137764
PRDX3	-1.61939	5.77793	0.000138377
CSTF1	-1.62839	5.59165	0.000138531
GPR89B	-2.03355	4.90607	0.000139525
GCLC	-1.92023	4.79862	0.000140259
SAV1	-1.84398	3.56006	0.000141122
MYBL2	-1.28587	8.23246	0.000141169
SETD8	-1.03121	6.3792	0.000141415
XPOT	-2.43621	6.59332	0.000141639
ESYT2	-1.48487	6.60666	0.000141962
XRN2	-2.13073	6.23383	0.00014244
FBXO21	-1.71896	5.2759	0.000143329
IFI44	-2.85263	3.77894	0.000145249
CDC23	-2.11788	4.73513	0.000145539
ATP5A1	-1.20785	7.64347	0.000145558
PSMC3IP	-3.07516	2.71001	0.000145648
KIF18B	-1.47936	4.94097	0.000145679
OPHN1	-2.37548	3.11913	0.000145705
CYP51A1	-1.8978	6.49392	0.000146647
LARS	-2.48487	5.54781	0.000147866
RCOR1	-1.75689	5.71846	0.000148599
NUB1	-1.63271	4.37988	0.000150536
DESI2	-2.44945	3.23316	0.000151034
GINS4	-2.13024	3.39064	0.000151326
HDGFRP3	-1.80944	5.74539	0.000151496
HELLS	-3.93782	2.79936	0.000151809
DHX15	-2.23203	5.91	0.000151924
EME1	-2.01987	3.33161	0.000151957
PBX1	-1.23526	6.01293	0.00015273
TRIM37	-2.30342	8.53524	0.000153224
RCN2	-1.82898	5.54767	0.000153449
BAG5	-2.62531	4.99844	0.000154023
GPSM2	-3.42062	4.1485	0.000154467
PPA1	-1.96871	6.29275	0.00015524
RBBP4	-1.56608	6.04385	0.000156147
EPCAM	-1.52272	7.79983	0.000158065
PI4K2B	-2.54596	2.54712	0.000158542
UBE3C	-1.64616	6.2826	0.000158901
SMYD2	-1.88196	3.35723	0.000160133
ARHGAP11A	-3.8464	3.47678	0.000160485
MSH3	-3.16967	3.17022	0.000160664
YWHAE	-1.02795	9.36329	0.000161507
LINC01160	-7.79197	-0.496586	0.000162994
EIF3A	-2.23548	7.36744	0.000163811
IMPA2	-1.40768	4.24946	0.000164029
TMTC2	-2.52217	3.39183	0.000164323
SRSF3	-1.58429	6.78229	0.000164851
ZW10	-3.15543	2.68742	0.000164912
MRFAP1	-1.09489	8.0793	0.000165067
SAMHD1	-3.0131	3.55088	0.000165798
SLC9A2	-2.62072	2.76077	0.000167246
EIF4E3	-2.44518	3.08852	0.000167928
SIPA1L2	-1.51899	5.69163	0.000168688
ATXN10	-1.85579	4.74527	0.000168767
RHOBTB3	-1.96276	6.10563	0.000169911
PAPD7	-1.35258	5.22542	0.00017004
HSD17B6	-8.54097	0.537396	0.000170251
EDEM1	-1.36863	5.43004	0.000170799
MYO1D	-1.54458	4.8575	0.000171279
CNOT10	-2.58329	3.64612	0.00017136
EIF2B1	-1.21074	5.29082	0.000173513
HNRNPR	-2.1469	6.34235	0.000175248
AP1AR	-2.59176	3.67121	0.000175544
WEE1	-1.93835	3.74471	0.000176238
PKP2	-2.8274	2.74432	0.000176958
SRGAP2D	-1.82502	4.15975	0.000176983
PAFAH1B1	-1.45659	6.08539	0.00017732
HLCS	-2.13692	3.37257	0.00017746
DOCK9	-2.42809	2.58536	0.000178473
TXNRD1	-2.09001	7.41836	0.0001785
RERG	-1.36832	4.61912	0.000178531
ANKFY1	-1.26664	5.81947	0.000179549
HNRNPAB	-0.841395	8.63519	0.000180462
DDX43	-4.7422	1.64406	0.000182582
CSRP2BP	-2.09567	4.35134	0.000183469
TP53BP1	-2.05226	5.02388	0.000183493
DOCK4	-8.71784	0.407513	0.000184868
STX7	-2.85128	3.56599	0.000185399
ITGB1BP1	-1.29215	5.41623	0.00018646
KIAA1715	-2.74855	3.74866	0.000187512
MBNL1	-2.27455	4.84238	0.000188235
APITD1	-2.42932	2.76324	0.000189653
DDX5	-1.83075	9.46645	0.000190098
NR2C1	-3.17459	2.83311	0.00019053
RCN1	-2.3784	3.69936	0.0001907
MDC1	-1.1896	6.06835	0.000191289
ZNF106	-2.36146	4.65902	0.000192483
SLC25A13	-2.00272	4.87365	0.000192633
STX16	-1.45219	7.53169	0.000194335
CYB5D1	-1.37037	4.58579	0.000194378
C5orf30	-2.0854	3.7686	0.000194411
MARK3	-1.97274	6.23015	0.000194479
SHQ1	-2.59443	3.09873	0.000194724
ZBTB11	-2.9241	3.79705	0.000195169
PSMC6	-2.2599	5.50273	0.000195754
MIR4762	-3.70891	1.75543	0.000195966
GATAD1	-1.45011	4.8566	0.000198545
FLVCR1	-2.92225	2.29106	0.000200963
TMEM209	-2.32547	3.87405	0.000202003
SLC38A1	-2.05099	7.33754	0.000202725
PPP2R5C	-1.86812	5.78336	0.00020508
DDX46	-2.37493	5.82854	0.000205858
SARAF	-1.56973	6.42559	0.000207375
MYOF	-1.62443	7.43591	0.000207858
RPS6	-1.23604	9.91533	0.000208905
G2E3	-4.0376	2.24098	0.00020937
PHTF1	-2.26307	3.57646	0.000209715
GRSF1	-1.74913	5.83455	0.000209821
PCNX	-2.00166	4.83137	0.000211154
USP54	-1.45848	4.4613	0.000211899
POGZ	-1.21711	6.81226	0.000214454
CPNE3	-2.17281	6.52096	0.000214708
PHACTR4	-1.33137	4.88228	0.000214946
C9orf156	-1.88142	2.85012	0.000215914
FNBP4	-2.0676	5.4517	0.000216036
GLO1	-2.04608	5.94755	0.000216093
NEDD4L	-1.61056	4.30732	0.000216223
VDAC3	-1.59943	5.32801	0.000217171
AQR	-3.28303	3.79563	0.000217654
SP1	-1.40006	6.40209	0.0002187
SNORA84	-8.51994	0.352216	0.000219111
MIR3651	-8.51994	0.352216	0.0002194
HNRNPH1	-1.97142	7.93219	0.000220237
B4GALT4	-2.22864	3.62988	0.000221148
FAM3C	-2.15518	4.35867	0.000222559
HDAC2	-2.05023	5.24505	0.000224634
BLOC1S5-TXNDC5	-0.911945	6.53586	0.000225735
RPS6KB1	-2.1046	7.60848	0.000226141
KIF1B	-1.57083	4.79057	0.000226477
ZMYND8	-1.83338	7.10292	0.000228352
RPRD1A	-2.37775	4.33141	0.000229529
LSM14A	-2.17576	5.80026	0.000229541
NFYA	-1.89904	4.39835	0.000231798
USP45	-8.81259	1.21249	0.000232292
TMEM184C	-2.10771	4.38674	0.000232778
PIK3CB	-2.68088	3.66533	0.000232852
POLG2	-2.20358	3.80221	0.000233347
TRAK2	-2.33833	5.98321	0.000233633
ADK	-1.75785	5.46107	0.000237493
RPL14	-0.966743	9.07143	0.000237743
FAM126A	-7.64415	0.641759	0.000238186
HAUS4	-1.13776	5.48504	0.000239309
KDM6A	-2.60841	3.55353	0.000240695
CD46	-1.94062	5.21223	0.00024513
MRPL3	-1.59733	5.51817	0.000246745
EXOSC10	-1.51079	5.47268	0.000249605
PNN	-2.2211	6.15021	0.000250821
RHOBTB1	-3.06985	2.25793	0.000251859
LOC102723828	-2.33772	2.11326	0.000252402
TUBGCP4	-1.56165	3.81917	0.000252515
EIF1AX	-1.90993	4.85298	0.000254805
EAF1	-1.91976	5.71755	0.000255591
MAPK1	-1.48155	5.36344	0.000256737
SLC39A8	-2.40745	3.67008	0.00025685
NUP35	-2.6038	2.81896	0.000256885
EIF2S2	-2.28942	6.01527	0.000257199
USP7	-2.0006	6.46033	0.0002585
MTMR1	-1.73917	4.13894	0.000259058
CSE1L	-2.49677	6.36265	0.000262138
PSPC1	-1.54013	5.73084	0.000262317
FAM45A	-2.05782	4.38908	0.000262373
DEK	-2.96909	4.23784	0.000264948
VMP1	-1.29446	8.28664	0.000268209
TTC19	-1.74626	4.19912	0.00026848
POLE	-1.39506	6.63489	0.000270761
MIR4785	-8.3946	-0.536373	0.000270854
JADE1	-2.38236	2.72359	0.000272171
CHN1	-2.41855	3.27468	0.000272689
TIPIN	-2.25218	3.0744	0.00027274
SMARCA2	-2.3914	4.39939	0.000274961
ELOVL6	-2.62374	4.39078	0.000275713
SRSF6	-0.992877	7.42088	0.000275789
MRPS27	-1.10734	5.74184	0.000276636
TRIM44	-1.68124	5.41523	0.000276662
VDAC2	-0.907504	7.29727	0.000277936
HMGCS1	-2.3477	5.56164	0.000279481
LINC00674	-1.45244	6.97994	0.000279721
PMPCB	-1.83446	5.29598	0.000281658
ATP6V0A2	-1.5341	4.18103	0.000281937
POLR1E	-1.28154	4.06436	0.000283842
MAP7	-1.61513	5.38862	0.000284081
WNK1	-1.51907	6.69073	0.000284855
ANKRD27	-1.49977	5.39018	0.000289388
KIF15	-5.55255	1.86441	0.000290444
VPS33A	-1.334	4.88496	0.000291947
PRKAR2A	-1.95326	4.12295	0.00029268
HTATSF1	-2.24967	6.17806	0.000292839
STK3	-2.66827	3.91589	0.000293637
PSMD6	-1.4666	9.17322	0.00029483
TXNDC5	-0.887725	6.54706	0.000295148
DYNC1I2	-2.42139	5.37055	0.000303848
KCTD3	-2.27504	6.76025	0.000309362
TXNDC16	-5.35962	1.75679	0.000309431
HNRNPH2	-2.07528	6.18914	0.000310769
RBSN	-1.24993	4.89334	0.000313376
FANCD2	-2.28146	3.87346	0.000314215
COPA	-1.39485	6.15154	0.000316832
OLA1	-2.0343	5.75315	0.000317421
TIMM21	-2.93686	2.85439	0.000318677
ICMT	-0.955922	6.52596	0.000319026
SF3A3	-1.61663	5.73091	0.000319821
ASUN	-2.77241	3.39809	0.000320602
PTCD3	-2.25062	4.67829	0.00032173
GRPEL2	-2.84526	3.01161	0.000321737
QTRTD1	-2.03186	4.00868	0.000324857
ASCC1	-1.65171	4.62527	0.000326028
ZMYM1	-5.14972	1.18474	0.000326427
CENPI	-3.9	2.11444	0.000326537
KANK1	-2.03146	3.05351	0.000326762
YWHAZ	-2.07796	9.51412	0.000327847
OSBPL6	-8.60317	0.51727	0.000333552
BUB3	-1.08668	6.64703	0.000333928
TPMT	-2.13349	3.6032	0.00033408
GREB1L	-2.36844	2.59976	0.000334094
RBFOX2	-1.41045	4.34159	0.000335612
NLN	-2.66407	4.88297	0.000337244
CDC7	-3.59498	1.94447	0.000337701
GNPDA2	-8.65329	1.00217	0.000339793
POGK	-1.1586	5.71783	0.000341258
WAC	-2.08926	6.12662	0.000341329
DIMT1	-1.90235	3.28673	0.000341373
OLFM1	-0.932194	6.24738	0.000341528
PDHA1	-1.03048	6.57785	0.000341691
ELOVL2	-2.1631	3.75967	0.000341968
OXR1	-2.52476	3.5563	0.000344308
KDM1B	-2.45513	4.22627	0.000346309
SNRNP48	-3.90923	2.64953	0.000346861
MLLT4	-1.67668	5.21648	0.000348961
IQCB1	-2.77955	3.26816	0.000349638
ARPC5	-1.48749	5.74961	0.000349751
CCT8	-2.26008	6.02328	0.000349957
SRP72	-2.4473	5.63772	0.000349963
WASF3	-2.32815	2.95736	0.000351116
MBOAT2	-3.24667	2.99342	0.000353237
MESDC2	-1.01474	5.80303	0.00035359
MED1	-2.46119	4.36673	0.000353793
GLCE	-2.95198	3.87223	0.000354706
TJP2	-1.39451	5.77049	0.000355765
SBDS	-1.81706	5.61907	0.000357562
NT5C3A	-3.42627	3.00789	0.00035957
YME1L1	-2.38483	6.52939	0.000359605
SEC23B	-1.03999	6.74845	0.000361511
WRB	-1.54314	5.00731	0.000364908
RAB22A	-1.48401	6.02935	0.00036533
PPP3CA	-2.21635	5.0585	0.000367009
PDCD6IP	-2.04118	5.35022	0.000368767
API5	-2.45864	4.97865	0.000368914
PSMC2	-1.76872	6.62462	0.000369172
C6orf62	-2.11332	5.4385	0.000370418
METTL3	-1.18325	5.19551	0.000371176
GPATCH4	-1.61018	4.72559	0.000372114
APITD1-CORT	-2.42893	2.19607	0.000373376
HNRNPUL2	-0.859544	8.06829	0.00037522
DCK	-2.53269	2.75997	0.000375467
AIDA	-3.29293	4.50318	0.000377269
ARCN1	-1.69922	7.31314	0.000377494
PPP1R26-AS1	-2.21001	1.81285	0.000377655
EXOSC8	-2.22893	3.5886	0.000384649
TMEM123	-2.45356	3.83358	0.000385075
PAPSS1	-1.89469	5.12431	0.000385358
ZNF23	-3.68027	2.31155	0.000386365
TPM1	-1.01321	7.0993	0.00038708
LOC100093631	-1.76543	7.64098	0.000387226
PTP4A2	-1.45179	6.51207	0.000387769
SHCBP1	-3.70912	2.70664	0.000389076
TUBD1	-2.10655	4.96688	0.000389097
SAAL1	-2.10161	2.74239	0.000389987
NUP214	-1.12347	6.01206	0.000391242
IPO5	-2.54979	5.00789	0.000393875
FAF1	-1.45873	5.00902	0.00039669
CCZ1	-1.739	6.12354	0.000397669
NRAS	-2.03356	6.65935	0.000399196
NOL10	-2.68361	4.39148	0.000399701
IPO11-LRRC70	-3.36085	2.11251	0.000400658
LRP8	-1.18674	5.36102	0.000400954
RNF145	-1.75797	3.46501	0.000401254
VPS4B	-2.41114	3.85687	0.00040212
GNG12	-2.38648	3.18204	0.000403549
GIT2	-1.67814	4.16712	0.000405601
TEX10	-2.13294	3.60418	0.000407455
PPARA	-2.94909	2.8233	0.000411059
TBK1	-2.4789	4.4093	0.000414954
MIS12	-2.59109	3.25805	0.000417479
NKRF	-2.0705	3.99009	0.000418742
KLF5	-2.52648	3.41394	0.000419604
RAF1	-0.909742	6.83299	0.000420609
NUPL1	-2.6385	4.50673	0.000425024
DNAJB9	-2.21241	3.101	0.000425855
TFRC	-2.24802	6.92573	0.000426116
PUM1	-1.66124	5.58156	0.000426381
RPL6	-1.4443	9.67652	0.000428364
ACTR2	-2.09357	6.83666	0.000429303
ITGA6	-8.69669	0.153042	0.000430494
NUDCD1	-2.70693	4.14727	0.000433008
SMG7	-1.2267	7.06919	0.000433494
STIL	-3.72916	3.5489	0.000434902
SETD7	-2.12752	6.12269	0.000436803
MYO5C	-2.05109	6.02256	0.000438151
GPBP1L1	-1.43166	5.80055	0.000438276
PPP4R2	-2.61107	3.86628	0.000443763
HSPH1	-2.49657	5.99183	0.000444541
FAM45B	-2.24394	3.77225	0.000444814
ME2	-2.66022	2.84979	0.000446378
GNAI1	-8.33223	0.706795	0.000446833
BRD7	-2.11573	4.49943	0.000447369
ZNF664	-2.15051	6.65178	0.000447406
SEPHS2	-0.867054	7.35923	0.000448886
GTF2IP1	-1.73348	7.6549	0.000450344
PTK2	-1.97378	6.15096	0.000452222
NUP133	-2.5535	4.07707	0.000453311
CHD7	-1.93134	4.9042	0.00045396
HIST1H2BJ	-1.7732	3.26465	0.00046366
PCMT1	-1.34344	5.92507	0.000464029
CHRAC1	-1.11072	4.84639	0.000464153
UPF3A	-1.98101	4.2824	0.000467059
DEPDC1	-5.81236	1.36771	0.000468443
RPL7L1	-1.25591	5.48655	0.000468932
DNM1L	-2.48386	3.98504	0.000470052
BLMH	-2.06138	3.73402	0.000470477
FAM111B	-9.91551	0.988184	0.000471583
PPID	-2.26611	4.03039	0.00047263
AR	-2.00636	4.63181	0.000474394
FBXO18	-0.869874	6.66239	0.000475108
AHSA1	-0.820842	7.82098	0.000475416
RAD23B	-1.39727	7.63571	0.00047546
CRK	-2.24215	5.71013	0.000475796
TRAF5	-2.9027	3.11508	0.000476391
PDS5B	-3.11594	3.87039	0.000479841
EXOSC2	-1.02073	5.31609	0.000480341
SCARNA9L	-2.30504	2.55443	0.000481796
MEST	-1.4062	5.61587	0.0004855
ERO1L	-2.28937	4.42943	0.000487905
VLDLR	-2.0326	3.23983	0.000489714
SNX30	-1.89805	4.06322	0.000490333
AIFM1	-1.01192	6.20742	0.00049072
TADA1	-1.80395	3.17287	0.00049122
SNX14	-2.45356	4.40513	0.000491463
TTC13	-2.76099	3.15024	0.000492214
RFC4	-2.84724	3.09414	0.000493775
MAPK14	-1.58773	4.69089	0.00049579
2007-09-01	-2.4319	5.06426	0.000496161
GOSR1	-1.51523	4.0912	0.000497388
NAP1L6	-7.35002	0.379579	0.000500921
SIMC1	-2.2331	2.88606	0.000504299
GSTCD	-2.41952	2.9247	0.000504906
GLDN	-3.59479	1.28088	0.000508473
CHD1	-2.83658	4.00658	0.000511873
RBM25	-2.10565	5.63985	0.000514872
ERC1	-1.48553	4.46248	0.000515192
TRIO	-1.38015	6.30267	0.000520803
RPIA	-1.34945	3.94165	0.000521565
LTBP1	-1.41814	4.68291	0.00052183
ANKRD40	-1.23395	5.51029	0.000522222
WDR60	-2.08187	3.3004	0.000528794
FAM122B	-1.06371	4.96965	0.000529325
C11orf58	-1.77681	5.67711	0.000530835
ANKRD17	-1.85875	5.58225	0.000532647
TAOK3	-2.16351	4.80954	0.000535415
CDK8	-2.27706	3.35493	0.000536191
MAGI1	-1.68028	3.50878	0.00053751
GRHL2	-1.19331	6.21587	0.000540756
SNX9	-1.69742	4.18044	0.000542123
PDCL	-1.48558	4.34773	0.000544728
SMIM15	-2.21434	4.51289	0.000545263
SNX7	-2.78151	3.13656	0.000545368
MRPL15	-1.15371	4.96363	0.000545646
ABI1	-1.54036	5.06488	0.000547775
DDX6	-2.1627	6.73395	0.000548663
KBTBD2	-2.39551	4.09168	0.000550182
CMPK1	-2.27501	4.74038	0.000552834
DDX3X	-2.15291	6.5569	0.0005545
SSX2IP	-2.83347	2.65475	0.000555089
SRP9	-1.91694	5.75478	0.00055586
MTF1	-1.8774	3.97791	0.000559407
PCNT	-1.27342	6.52995	0.000560242
C18orf25	-2.07767	3.84858	0.000560565
HERC2P2	-1.67781	5.33086	0.000560884
FTSJ3	-0.76382	8.23844	0.000565631
PDE3B	-8.01677	0.718108	0.0005671
MMD	-3.57079	1.93566	0.000567166
MORC2	-1.01905	5.91718	0.000567562
MFAP1	-1.95825	4.54265	0.000567703
TCERG1	-1.96701	5.14928	0.00057399
FBXO45	-2.27857	4.20961	0.000574517
CCDC59	-2.04117	3.60861	0.000575443
TCEAL4	-1.66618	7.17308	0.000578485
PSMD1	-2.24224	5.87064	0.000581208
AP1G1	-1.87031	6.56415	0.000581249
RBM5	-1.38019	5.12645	0.00058499
ACLY	-0.948176	8.07435	0.000585093
ACSS3	-2.26477	4.09623	0.000586196
DDX1	-2.27246	5.96949	0.00058648
LPIN2	-1.45518	4.06653	0.000587731
UBE2K	-1.50809	5.23495	0.000588238
PKMYT1	-1.16003	6.082	0.000589929
PPHLN1	-1.70061	4.15535	0.000590004
R3HDM1	-2.31404	5.30239	0.000591411
ACSL1	-1.9244	4.85503	0.000592379
NETO2	-2.29691	4.04957	0.000593095
MEIS2	-2.79416	2.45469	0.000593541
LONP2	-1.88246	4.77476	0.000593774
FYTTD1	-2.2557	5.44403	0.000597179
BAIAP2L1	-1.12772	5.50292	0.000599835
HPS3	-1.88261	4.40695	0.000603396
ZRANB1	-1.84323	4.77748	0.000604496
BRIP1	-2.78268	5.02167	0.000604542
SNORD97	-2.26515	4.22368	0.000609822
AP1S2	-8.13269	0.411162	0.000612739
STK4	-2.10039	4.79509	0.000613819
TDP1	-1.43138	4.42214	0.000618153
CTTNBP2NL	-2.614	2.89539	0.000620389
PARP9	-2.0217	3.48636	0.000620746
SERINC5	-1.52729	4.21304	0.000621331
KIAA1143	-2.56877	3.29714	0.000624362
UBE4A	-1.75445	6.04083	0.000627583
CDC5L	-2.82907	4.8407	0.00062818
SMEK2	-2.18143	4.79802	0.000628221
ORMDL1	-1.81434	3.70653	0.000628414
WHSC1L1	-2.23114	3.98614	0.000628586
ADRBK2	-2.52563	2.29939	0.000636332
SLC39A9	-1.36981	5.58775	0.000638297
UBL3	-2.20246	5.96229	0.000640248
ST7	-1.62992	3.35289	0.000645533
TMEM161B	-3.25558	1.67527	0.000645763
LRRC16A	-2.08373	4.24616	0.000646057
KIF14	-3.94125	2.58156	0.000646505
NT5DC1	-2.23368	4.22499	0.000647289
SPPL2A	-1.80148	5.33467	0.000649605
CEP44	-6.78123	0.279744	0.000649937
VKORC1L1	-1.11979	5.09761	0.000652272
OSTF1	-1.54849	5.09295	0.000657351
HDDC2	-1.39111	5.10026	0.000658864
FAM35DP	-8.90064	0.281122	0.000661697
TTC27	-2.56161	2.95041	0.000662155
PPP6R3	-2.38215	6.08504	0.000662688
FIG4	-2.46801	3.28007	0.000664316
CAPZA1	-1.9393	5.75908	0.000665692
UNC5C	-3.82818	0.69397	0.000666876
EIF3M	-1.76087	5.60654	0.000668059
MRPS22	-1.43497	4.15287	0.000670165
TRIM52	-2.34677	2.32826	0.00067028
NUFIP1	-3.09426	2.89267	0.000671241
EIF3H	-1.72938	7.42414	0.000674448
ARHGEF26	-1.98359	3.49381	0.000680069
C2CD3	-1.66082	4.06407	0.000681007
FASTKD2	-2.28729	3.47716	0.00068196
PIP4K2A	-1.14644	5.87974	0.000682001
SP110	-2.11937	3.58202	0.000682671
PRPSAP2	-1.70727	4.19473	0.000684768
AKR7A3	-9.04834	0.429989	0.000687007
MIR4444-2	-2.11574	3.12905	0.000687189
MIR4444-1	-2.11574	3.12905	0.000687579
ETF1	-2.20496	6.53041	0.000687667
MRPS5	-0.929282	6.18214	0.000693269
USP28	-3.49849	3.18193	0.000695123
LRPPRC	-2.34702	5.77492	0.000697249
EIF5B	-2.46091	5.66	0.000697481
SYTL5	-2.32917	4.66159	0.000698904
CCDC121	-5.70597	0.661466	0.000701246
GLE1	-1.08031	5.88978	0.000701317
CHMP3	-1.30709	6.13651	0.000701718
FOXM1	-1.1532	7.12149	0.000703391
RNF103-CHMP3	-1.32313	6.19867	0.000704726
USP1	-2.70375	3.13637	0.000706087
PSMD14	-2.12024	5.58828	0.000714038
NCAPG	-3.92447	2.27645	0.000714317
LOC440434	-1.45282	4.79782	0.000717219
RBM8A	-1.1411	7.67094	0.000717258
GOLM1	-1.74033	4.76036	0.00071737
RWDD2B	-1.67821	3.62384	0.000718972
MPHOSPH6	-1.87966	3.82998	0.000719255
PDE4D	-6.30845	-0.300514	0.000725663
GDAP1	-2.38846	4.86424	0.000727351
FANCB	-7.44817	0.0456367	0.000730008
RABGEF1	-1.8512	4.02751	0.000741648
SNORA56	-3.24636	1.80829	0.000742189
HMG20A	-1.95615	4.30586	0.00074347
USP3	-1.61698	5.00057	0.000746165
SATB2	-1.76305	4.16229	0.000750706
TLK2	-1.78102	6.40847	0.000752818
KIAA0922	-2.07006	4.49279	0.00076176
GTF2I	-1.7205	7.66738	0.000763655
RFC2	-1.10712	5.89335	0.000763805
AAGAB	-1.74613	6.15933	0.000766135
NAMPT	-2.34392	5.29805	0.000767499
NXPE3	-1.70688	5.002	0.000768002
NANP	-2.25902	3.06797	0.00076862
CCDC149	-1.58707	3.62418	0.000776245
BBS2	-2.00527	3.42936	0.000777439
MIR4742	-7.99089	0.30859	0.000779739
DCAF13	-1.91437	5.60665	0.00078084
EED	-2.44564	3.14033	0.000783792
SORT1	-1.11177	6.91917	0.000784285
DNMT3B	-1.43142	4.43678	0.00078552
IWS1	-2.02919	5.00087	0.000785877
RAP2C	-1.65887	5.7802	0.000786833
LACTB2	-1.88216	3.42406	0.000786848
PREP	-1.34471	4.99833	0.000789563
ATMIN	-1.8528	5.88717	0.000790858
SKP2	-2.55348	2.65453	0.000792357
DDX26B	-2.59655	2.30544	0.000793233
TIAM1	-2.95772	2.33879	0.000794688
SMARCE1	-1.86671	5.46838	0.000795401
GNPAT	-2.20357	4.30143	0.000797888
PLK2	-1.56001	7.81169	0.00079963
ARIH1	-1.76459	5.63794	0.000800794
NRD1	-2.1232	6.26321	0.000801046
MYH10	-1.61007	5.56998	0.000801335
PAPOLA	-2.0885	6.21285	0.000804551
C9orf40	-1.73175	2.91091	0.000804579
EIF3E	-1.72172	7.33183	0.00080531
C21orf58	-1.60163	4.32246	0.000807272
MAN2A1	-2.71867	4.09136	0.000808261
NCBP2	-1.61354	5.6117	0.000810079
UVRAG	-2.03864	4.41715	0.000812818
CDC42BPA	-2.60549	4.25017	0.000814292
FBXO28	-2.09136	3.8417	0.000814948
FAM216A	-2.47913	2.43018	0.000820155
GAS2L3	-3.41599	2.74048	0.000820924
ZNF318	-1.42059	4.22182	0.000822308
CENPU	-3.18071	2.79586	0.000822432
ZC3H14	-1.77317	5.2952	0.000823895
ITSN1	-2.48755	3.73434	0.000824305
CAST	-1.87031	5.99488	0.000825621
FXR1	-2.49898	5.60405	0.000829403
PHAX	-1.89492	4.73706	0.000841434
CASP8	-1.94635	3.25754	0.000844524
ZMPSTE24	-2.16746	4.72886	0.000844918
SETD5	-1.18941	7.00906	0.000846031
DIS3L	-2.05496	3.87172	0.000848275
SPIN1	-2.03913	5.19068	0.000848859
SLC33A1	-1.69193	4.56417	0.000849067
POLR3A	-1.21083	5.27903	0.000850635
SKP1	-1.3338	7.24017	0.000855537
TCEB3	-1.19566	5.79715	0.000858125
ZEB1-AS1	-7.26866	0.520565	0.000859858
GPATCH1	-1.98041	3.53403	0.000860359
SLC4A1AP	-2.09586	4.55112	0.000861844
SLC25A32	-1.61679	4.25638	0.000862621
HNRNPM	-1.00225	7.41024	0.000864031
CREG1	-1.41665	4.60819	0.000865966
ZNF778	-1.66549	3.62504	0.000869133
RNGTT	-2.74122	3.08889	0.000870466
RNASEH2B	-2.75414	2.41513	0.000871358
PHKA1	-1.60377	4.01427	0.000873315
RRS1	-0.861483	5.98642	0.000873358
ASAP2	-1.88257	4.90858	0.000873631
BMP2K	-3.03019	1.71565	0.000875849
IFIT5	-2.40185	2.87338	0.000876412
CSDE1	-2.22081	9.9762	0.000876449
GFPT1	-2.04505	5.32209	0.000877829
MTMR12	-1.77997	4.31115	0.000879575
BMI1	-2.60839	4.41573	0.000884552
HNRNPLL	-1.65404	4.42538	0.000892686
STAMBP	-1.52551	5.064	0.00089413
PTDSS1	-0.842664	6.80907	0.000895455
UBFD1	-0.851566	6.35974	0.000895656
ESR1	-1.43063	5.62258	0.000896283
CENPF	-2.5369	4.08509	0.000897961
CCDC43	-1.7142	4.1394	0.000901424
SCML1	-4.09328	2.56299	0.000903363
KIAA0368	-2.05002	5.73721	0.000903983
PAXIP1	-1.72229	3.94155	0.000905172
GOLPH3	-1.17813	5.86921	0.000912122
UTP15	-2.83987	3.10535	0.000914305
TCAF1	-2.03811	4.64344	0.000914978
CAT	-1.30068	4.87569	0.000915307
OCLN	-1.80911	5.02158	0.000917013
NOP58	-2.58549	5.1054	0.000921229
TUBA1B	-0.989561	11.0075	0.000922327
CNOT4	-2.01908	3.81885	0.000929011
FAM199X	-1.84749	4.75893	0.000929933
RPE	-1.78528	4.76273	0.000931397
CRY1	-2.16977	3.42218	0.000934449
PDE4B	-8.93897	-0.00764432	0.000935813
KIAA0391	-1.55454	4.58011	0.000939329
TTC1	-1.2447	5.38984	0.000940473
DDX47	-1.8037	4.68999	0.000944059
PRDM2	-1.82255	3.79556	0.000947896
MSL3P1	-2.59696	3.22388	0.000950158
ZBED4	-1.43879	3.75579	0.000964688
SCD	-0.819931	11.187	0.000965461
OSBPL10	-1.10361	5.25625	0.000971573
NOC3L	-2.7589	2.59692	0.00097737
HELQ	-2.5962	2.27067	0.000980664
SEC23IP	-1.90889	4.95562	0.000981843
NPTN	-1.02881	6.41721	0.000985863
FAM210A	-2.80476	2.45361	0.000989
PTPRA	-0.87655	6.05674	0.000989172
SLC35F5	-1.76353	4.42921	0.00098964
DHX32	-2.21359	4.91795	0.000990259
GOLGA1	-1.96815	4.61539	0.000995862
HSP90B1	-2.08663	8.03194	0.000996663
EXOC8	-2.42491	3.08561	0.000997847
SLC25A36	-2.71794	3.59093	0.000999195
UGDH	-1.80528	5.32669	0.000999294
GNL2	-2.27413	4.88488	0.000999532
ARHGEF7	-1.64921	3.91973	0.0010011
MDN1	-1.78015	5.02956	0.00100632
NARS2	-2.3855	3.61286	0.00100966
CREB1	-2.27116	4.04758	0.00101734
COG5	-2.13594	4.29718	0.00101758
SUDS3	-1.31985	5.86439	0.00101915
TRAPPC10	-1.18203	6.2783	0.00102405
SETDB1	-1.04537	5.78534	0.00102647
ACTR8	-1.84832	3.58225	0.00103374
EIF2AK4	-1.77454	4.73275	0.00103793
YWHAB	-1.30313	7.7193	0.00103822
PITRM1	-0.835857	7.22397	0.00104404
SDAD1	-2.87958	3.61487	0.00104434
SNORA81	-3.14161	2.12765	0.00104498
EML4	-2.26021	4.52467	0.00104883
STAT1	-1.87336	6.1613	0.00105035
DNAJB11	-1.1429	6.09156	0.00105159
TASP1	-1.92913	3.34909	0.00105171
GTPBP4	-2.09553	6.12397	0.00105829
C14orf142	-1.86904	3.40541	0.00105863
RAPH1	-1.57136	4.78369	0.00106055
IMPAD1	-1.53388	5.27658	0.00106185
HEXB	-1.25133	6.1398	0.0010657
HSP90AA1	-2.37268	9.94862	0.00106945
COX11	-1.42892	4.23872	0.00107157
GTF2H3	-2.18084	3.70874	0.00107484
CUL1	-2.16732	4.96445	0.00108236
RSBN1L	-2.66319	3.11115	0.00108976
USP14	-2.13565	4.81731	0.00109294
RSL24D1	-1.86845	4.99501	0.00109448
TNPO1	-2.11954	5.30362	0.0010952
MIR942	-8.38373	-0.373696	0.00109583
ACO1	-1.47516	4.72757	0.00109941
GPR107	-1.09141	5.9996	0.00109952
MED17	-2.74877	2.73369	0.00110061
EPT1	-2.30512	4.63257	0.00110099
HEATR5B	-2.09747	4.08731	0.00110139
DBF4	-4.15892	3.0056	0.00110379
GZF1	-2.16482	4.05916	0.00110582
XPO1	-2.25522	6.02435	0.00110754
ZNF557	-2.38606	2.16017	0.00110805
MAK16	-2.4975	3.41473	0.00111809
NCOA6	-1.2397	5.35839	0.00112181
RIOK1	-2.74777	2.92055	0.00112267
BTBD1	-1.80828	5.37825	0.00112301
MIR1248	-3.12186	2.103	0.00112453
ARHGEF12	-2.29584	4.9996	0.00112841
PDZK1	-2.21013	4.12169	0.00112876
AGL	-3.15106	2.09351	0.00113044
PICALM	-2.00166	6.02906	0.00113513
TIA1	-2.26754	3.93619	0.00113988
TWSG1	-3.4949	2.67039	0.00114645
MAP4K4	-1.46743	5.53007	0.00114686
SLC25A15	-1.06623	4.60941	0.00114936
EOGT	-5.45553	0.954371	0.00114937
TMOD3	-2.16722	6.10756	0.00114982
SNRPD1	-1.55501	4.76392	0.00115127
LINC00858	-7.34142	-0.482865	0.00115754
ANP32A-IT1	-1.49915	3.49685	0.00116133
ADNP2	-1.48897	4.24724	0.00116571
WAPAL	-2.28553	4.75859	0.00116655
LRRC40	-3.79694	1.53472	0.00116672
EIF4A3	-0.757263	7.08299	0.00116794
LRRC1	-1.57131	4.50606	0.00117577
SBDSP1	-1.65873	4.16423	0.00118446
TM9SF3	-2.3609	5.93058	0.00118506
DDX50	-2.31368	4.05388	0.00118737
DCLRE1C	-2.82592	2.28189	0.00118755
ATXN2	-1.39312	5.12007	0.0011881
PPM1A	-1.82273	5.04453	0.00118818
RNF20	-2.1871	4.49561	0.00119766
NFIB	-2.20832	3.60907	0.0012047
HLTF	-2.48021	4.73156	0.00120482
UBE2J1	-1.72119	4.70848	0.00120722
NRBF2	-2.23355	3.76023	0.00121229
CASC4	-1.90238	5.31344	0.00121233
FANCC	-1.36993	3.56783	0.00121523
TOP1	-2.08172	7.06827	0.00121764
CPSF2	-2.50646	5.11235	0.00121814
TM9SF2	-1.47016	6.04771	0.00122151
FAM20B	-1.62944	5.39176	0.00122297
DICER1	-2.10112	5.27343	0.0012341
CNOT7	-1.93364	4.34205	0.00124577
SH3D19	-2.07259	3.08802	0.00125034
GPATCH2	-2.46203	3.70458	0.00125091
HIBADH	-1.23409	5.14908	0.00125162
NBPF8	-1.21278	5.84803	0.001253
UBE2D3	-1.20664	6.47503	0.00125391
ALG8	-1.12441	5.33082	0.00125873
PWWP2A	-2.23563	3.10838	0.00126021
FBXW11	-1.32344	5.41701	0.00126203
ACTR3	-1.90349	6.1921	0.00126415
BEND3	-1.79295	2.8094	0.00126431
FAN1	-2.63026	2.37933	0.00126701
SPTLC1	-1.56619	5.15038	0.00126791
TMEM117	-8.22391	0.0167342	0.00126896
SHOC2	-2.44106	4.17783	0.00126971
KIAA0753	-1.75328	3.38991	0.00127002
CUL3	-2.27017	4.92549	0.00127036
UBE2E1	-1.45299	4.82833	0.00127136
MPHOSPH10	-2.86647	4.24306	0.00127235
C1orf27	-2.973	3.09346	0.0012757
RARS	-2.15972	5.50671	0.00128012
SPEN	-1.20238	6.07416	0.00129629
MRFAP1L1	-1.37401	5.30299	0.00130006
TMA16	-1.71566	3.45418	0.0013073
NRXN3	-2.55761	2.13432	0.00130848
CBLB	-1.6202	3.36371	0.00130849
RAC1	-0.879675	7.96189	0.00130944
BMS1	-1.92417	5.76304	0.00130958
YEATS2	-1.61201	4.34659	0.00130989
CNOT1	-1.854	6.51052	0.00131359
HSPA4	-2.09114	6.42253	0.00131691
MOCS2	-1.73597	5.0769	0.00132131
SNRPA1	-1.45267	6.30186	0.00132421
NACA	-1.56301	8.27958	0.00132692
PGRMC1	-1.39338	5.60722	0.00132738
ACTL6A	-1.49282	5.4033	0.00132767
CWC27	-2.29062	3.40817	0.00133015
GRHL1	-1.7155	4.62936	0.00133232
TMEM150C	-1.56735	4.78919	0.00133531
CDC16	-2.00889	4.09227	0.00133723
AMD1	-2.08729	4.42645	0.00133778
EIF2A	-2.31032	5.4099	0.00133847
ARV1	-2.15076	2.82473	0.00133947
ATL3	-1.05634	5.52971	0.00134153
KPNA1	-1.5159	5.53403	0.00134215
TDG	-2.05074	4.91052	0.00134443
ZNF251	-1.78281	3.92254	0.00134957
LRRC58	-2.42221	4.40585	0.00135773
VWA8	-2.49919	2.66503	0.00136535
URI1	-1.96188	4.77581	0.0013657
SNORD18C	-0.864591	6.48758	0.00137171
KIF21A	-2.26283	3.80496	0.00137236
CDC27	-2.61785	4.54919	0.00137306
HS6ST3	-1.97846	3.33493	0.00137886
B4GALT5	-1.10232	5.04476	0.00138037
OSGIN2	-2.05376	4.58864	0.00138095
TBC1D1	-1.53012	3.76664	0.00138161
MANBA	-1.69356	3.98393	0.00138585
RIF1	-2.8712	3.69315	0.00138797
AKR1B1	-6.67306	1.01623	0.00139699
SRP68	-1.11415	6.3131	0.00140019
RANBP9	-1.61948	5.31376	0.0014012
SEC24A	-2.1267	3.99686	0.00140223
PSMD5	-1.74079	4.91639	0.00140781
KIF13A	-1.58472	4.76852	0.00141095
NUP107	-2.52635	4.21899	0.0014148
SPG20	-2.58718	3.66824	0.00141521
CDH1	-0.946439	9.56237	0.00141779
CADPS2	-2.74401	2.5414	0.00141814
RNF14	-1.86806	4.43381	0.00142125
FSBP	-6.11343	1.13674	0.00142547
LOC100506548	-1.75506	3.47242	0.00142592
C5orf24	-1.65506	3.93478	0.00143177
GTF2H1	-2.3935	4.50348	0.00143648
CDR2	-1.55121	4.71763	0.00143858
UBA6	-2.8361	3.09352	0.00144182
EMC2	-2.4492	4.20916	0.00144196
ADAMTS19	-2.29676	3.15372	0.00144242
WDR20	-1.16908	4.43287	0.00144671
C4orf29	-2.82366	2.48884	0.00144925
SNORD75	-1.06861	5.5049	0.00145041
STK26	-2.32579	4.8383	0.00145114
HIATL1	-1.20674	5.64814	0.00146072
THSD4	-1.06123	6.36558	0.00147212
MATN2	-2.04485	3.37914	0.00147827
C17orf85	-1.67988	5.16366	0.00148058
MAP3K7	-2.46342	4.33757	0.00148187
SEC63	-2.08297	5.36508	0.00148202
BRIX1	-1.92142	3.74957	0.00150188
RFWD2	-2.027	4.42788	0.00150382
OGFOD1	-1.83119	4.26469	0.00150511
TARDBP	-1.66981	6.0884	0.00150552
TXNRD3	-2.37495	2.32642	0.00150647
ATP2C1	-2.39653	4.40881	0.00151101
CEP76	-2.66867	1.90603	0.00151537
RAB3IP	-2.33098	4.10644	0.00151579
PLXDC2	-1.76698	4.44275	0.00151795
MIR3652	-2.26929	4.45982	0.00151923
CCDC25	-2.25118	3.54274	0.00152207
SYNE2	-2.01191	4.68712	0.00152325
DDX17	-1.0888	7.09652	0.00152537
EPRS	-2.12225	6.31376	0.00152575
OCRL	-1.47143	5.41677	0.00153198
KIF16B	-2.30408	3.90088	0.00153685
SEH1L	-1.62629	4.55604	0.00153922
UBE3A	-2.49374	4.17625	0.00153945
IMPACT	-3.23227	3.03629	0.00154138
ERLIN2	-1.54682	3.6924	0.00154575
IREB2	-2.169	5.18708	0.00155163
MSL2	-2.41137	2.74403	0.00155896
DDX55	-1.50622	4.79528	0.00156137
ORC2	-2.22692	4.41312	0.00156142
TMEM50B	-1.50957	3.64563	0.00156263
TGS1	-2.45528	3.45168	0.00156311
SLC44A1	-2.25483	5.36238	0.00156782
PLAA	-2.01783	4.26665	0.00156789
SEC31A	-1.45187	6.41203	0.0015682
TMEM106B	-2.6868	3.38917	0.00157221
SP140L	-2.08194	3.17206	0.00157277
BCAS2	-2.07548	5.97347	0.00157689
DPM1	-1.51436	5.64577	0.00158196
IFI44L	-4.86576	1.18787	0.00158196
ADNP	-1.73732	6.68605	0.00158331
GTF2A1	-2.54907	3.77601	0.00158937
ARMCX3	-1.70178	4.96361	0.00159146
SNORA20	-2.25055	3.19487	0.00159224
RBM15	-1.54439	3.53473	0.0015964
RBM47	-1.28996	5.79233	0.00159728
MIS18A	-1.68507	2.88333	0.00160264
PHF19	-1.17762	5.32773	0.00160487
SMC2	-3.94052	3.14682	0.00160922
TOR1AIP1	-1.99185	4.78627	0.0016115
RAP1GDS1	-1.98583	4.1201	0.00161316
MAN1A1	-1.5288	3.58099	0.00161726
GNS	-0.970361	7.68998	0.00161999
AP3B1	-2.39257	4.72964	0.00162066
AP3M1	-2.07003	4.89416	0.00162115
ADAM17	-1.8757	4.24503	0.00162703
TRIT1	-2.10858	2.7031	0.0016311
SPATS2L	-2.15116	4.05428	0.00163151
RANBP1	-0.801072	6.57831	0.00163233
EPHA4	-1.42961	5.15863	0.00163617
COPS2	-2.36092	4.05484	0.00163745
TAF4	-1.03493	5.9717	0.00163877
SRGAP1	-1.27408	5.9458	0.00164583
TTC37	-2.34643	4.27586	0.00165187
2003-09-01	-1.42146	3.21784	0.00165281
URB2	-1.37923	4.0827	0.00166108
TRA2A	-1.61206	5.20359	0.00166334
YTHDC2	-2.34906	3.19931	0.00166339
ALCAM	-2.35919	3.82734	0.00166782
ANXA7	-0.975114	7.06861	0.00168309
ESD	-1.65544	5.4253	0.00168438
DDX12P	-1.45311	4.44998	0.0016888
DDI2	-2.14629	2.82616	0.00169104
TIAL1	-0.902745	6.67079	0.00169632
LEO1	-1.9136	5.38116	0.00169763
PCF11	-1.47332	4.85047	0.00170351
NCOR1	-1.73661	5.66646	0.00170575
SLC30A9	-2.44038	4.25776	0.00170922
THAP9-AS1	-2.53671	3.05509	0.00170961
TTC17	-1.39367	4.96785	0.00171869
MNS1	-7.62654	-0.373884	0.0017206
SMAD4	-2.79955	3.1305	0.00172413
STC1	-1.01575	6.5851	0.0017318
RBL1	-3.24921	2.46955	0.00173201
RRP15	-2.39082	4.2455	0.00173455
NBPF14	-1.3254	6.05165	0.00173688
PSMD12	-1.90158	6.37731	0.00173782
MAP4	-0.845705	6.71122	0.00174478
RARS2	-1.96173	4.24857	0.00174612
MGME1	-1.44048	4.44947	0.00174698
EIF4G3	-1.55616	5.7842	0.0017504
PRPF4B	-2.25041	4.4865	0.00175238
SYTL4	-1.95242	2.52455	0.00175781
SNW1	-1.9397	5.92946	0.00176338
LRP11	-1.27652	4.48195	0.00176436
CSTF2	-0.853578	5.30043	0.00176446
BCLAF1	-2.32753	5.57949	0.00177582
PPM1K	-2.55068	3.04654	0.00177585
2006-03-01	-1.11592	7.26331	0.00177723
C18orf8	-1.28255	4.29514	0.00178483
GABPB1	-1.7313	4.84543	0.00178492
NCOA4	-1.61706	5.73988	0.00178645
CHM	-3.0392	1.83858	0.00179083
DDX18	-2.27193	4.95958	0.00179505
NOL7	-1.27049	5.38885	0.00179569
PTPN11	-2.1208	5.69072	0.0017965
TOM1L1	-1.95796	4.91068	0.00180089
VPS35	-2.49354	5.02845	0.00180169
TSN	-1.80182	5.18723	0.00180405
AHCTF1	-2.20253	4.83342	0.00180586
MCM8	-3.53567	3.00324	0.00180698
PMS2	-1.44887	4.55209	0.00180786
RAP1A	-1.96501	4.86174	0.00180804
PRMT6	-0.790198	6.85367	0.00181036
HSPA13	-2.52401	3.17971	0.00181898
RPS15AP10	-2.87906	1.3857	0.00182198
CDK12	-1.61937	5.07028	0.00183057
RASSF3	-1.36021	4.5657	0.00184157
SLC25A12	-2.51015	2.74284	0.00184285
ATG3	-1.44281	5.21232	0.00184632
LRIF1	-2.14829	3.00102	0.00185162
CMTM6	-2.03708	4.94797	0.00185367
PRRC1	-1.01858	5.87383	0.00185664
LINC00657	-1.82947	6.52272	0.00185799
EID1	-1.88605	5.97784	0.00185954
HUWE1	-1.03248	8.77594	0.00186065
CTNNB1	-1.32824	7.08928	0.00186984
DIP2B	-1.34729	5.81414	0.0018722
PTPN2	-1.97652	3.54616	0.00187493
ATG4A	-2.50894	3.4406	0.0018776
KCNH1	-2.03894	2.73678	0.00187928
CCDC47	-1.79769	7.63973	0.00187993
DYNC1LI2	-1.71109	5.18562	0.00188008
KIAA1598	-2.22122	4.97661	0.00188514
KIF3A	-2.29498	3.92718	0.00188516
SPECC1	-1.21171	5.34419	0.00188735
PROSER1	-0.93933	5.99258	0.00188782
MYEF2	-2.18621	3.65143	0.00188806
PLRG1	-2.17697	3.72242	0.00189007
MXD3	-1.30881	3.92155	0.00189098
ATG2B	-2.13813	4.27999	0.00189245
ALG5	-2.43238	3.66393	0.00190201
GCC1	-1.26251	4.38002	0.00190215
RIPK1	-1.58223	4.49199	0.00190403
GINS3	-1.51812	3.44882	0.00190974
XRCC2	-3.72195	1.77891	0.00191167
SON	-1.60099	6.19393	0.00191293
SPICE1	-2.36048	3.72186	0.00191456
CNOT11	-1.11549	5.54779	0.00191671
VEZT	-2.07051	4.47013	0.00191737
SCAF4	-1.11573	5.05175	0.00192067
GTF3A	-1.04228	6.71169	0.00193096
BICD1	-1.99729	2.16079	0.00193662
HERPUD2	-1.46324	3.64714	0.00194279
PARP4	-1.95242	5.41263	0.00194533
VANGL1	-0.881907	5.83464	0.00194817
SUPT6H	-0.843367	7.48301	0.00195792
SLC25A24	-1.96645	5.01638	0.00196078
GPD2	-2.13966	5.25585	0.00196138
TMED8	-2.66594	1.81269	0.00196762
CFAP36	-2.12984	4.36198	0.00196987
RAB14	-1.28522	5.81199	0.0019705
RPL7	-1.50367	9.54377	0.00197301
THOC2	-2.20822	5.08726	0.00197347
TEAD1	-2.076	4.61763	0.00197566
UBXN4	-2.18419	5.41962	0.00197567
ABCE1	-2.37558	4.32511	0.00197584
TMEM64	-1.10115	6.94711	0.0019773
KDSR	-1.64662	3.75509	0.00198415
ACBD3	-1.9884	5.0781	0.00198883
CCNE1	-1.35818	3.40142	0.00199274
SNORD21	-1.58984	5.02561	0.00199523
CPSF3	-2.314	4.73024	0.00199816
PITPNB	-2.67815	4.35319	0.00199873
RPL3	-0.752923	10.281	0.00200148
MAGT1	-1.71561	5.04799	0.0020019
SOX2	-7.58053	0.547434	0.00201385
KANSL1L	-7.249	0.610127	0.00201883
USO1	-2.62791	4.39924	0.00202629
C1orf131	-1.92309	3.32686	0.00204664
SYAP1	-1.51886	6.00889	0.00204816
NVL	-1.61249	5.10259	0.00205032
KPNA3	-2.44534	3.95953	0.00205043
ZCCHC7	-2.66252	2.81917	0.00205193
KCNJ3	-1.85246	3.56369	0.00206466
ABCB10	-2.37611	2.74278	0.00206644
RNF4	-0.813106	6.03406	0.00206979
VEZF1	-1.99948	5.37284	0.00207083
ZUFSP	-4.05799	2.03236	0.00207282
DIEXF	-2.10182	2.70073	0.00207933
SNORD63	-2.10224	3.83069	0.00208652
ARL6	-6.66458	0.0824371	0.00209271
BAZ1A	-2.15383	5.10183	0.00209529
NPNT	-1.73418	5.452	0.00209775
PRNP	-1.582	4.30533	0.00209944
TAF3	-1.35419	4.71691	0.00210321
CEP89	-1.69684	3.10188	0.00211199
ZCCHC14	-1.18406	5.20205	0.00211252
C5orf22	-2.37114	3.75226	0.00211439
DDX21	-2.16958	6.09311	0.00211516
HENMT1	-1.32859	4.49598	0.00211529
RINT1	-2.09929	4.07413	0.00212381
KDELC2	-4.19122	1.99374	0.00212527
CYP20A1	-1.40533	3.66734	0.00213154
PHF10	-1.63976	3.98813	0.00213366
YTHDC1	-1.92873	5.24195	0.00213547
PRKRA	-1.48746	3.95638	0.00213811
SPATA5	-3.56472	2.40173	0.00213846
H2AFV	-0.818826	5.98171	0.00214286
UTP20	-2.25452	4.35827	0.0021517
DNAJC10	-2.58415	4.72998	0.00215248
ATG5	-2.32331	3.64853	0.00215855
RPL10A	-0.721596	9.06778	0.00216103
OCIAD1	-1.51278	4.95982	0.0021636
KIAA1429	-1.98197	4.90829	0.0021694
TGOLN2	-1.00037	7.12078	0.00217047
DNAJB6	-1.01936	6.18741	0.00217879
GIGYF2	-1.50229	4.94037	0.00218092
KLF6	-1.36645	6.66057	0.00218338
NSF	-1.92052	4.46513	0.00219431
SUGT1	-1.66486	4.47544	0.00219485
USP32	-1.78087	8.7793	0.00220538
ZBTB1	-2.37659	3.55359	0.00220586
MIR4312	-1.44108	3.46722	0.00220595
BECN1	-1.07451	5.409	0.00221535
RAB12	-1.60471	4.02977	0.00221623
SNORA66	-1.48792	4.57301	0.00221682
HERC2P9	-1.88165	3.80201	0.00221697
UBE2V1	-0.898044	8.18385	0.00222093
VPRBP	-1.7586	3.89881	0.00222721
NUDT15	-2.20488	2.91979	0.00222953
PSMA4	-1.58358	7.26413	0.00223875
MMS22L	-4.34628	2.08803	0.0022467
PRRC2C	-1.56146	7.12784	0.00224904
TXLNG	-2.43794	3.43184	0.00224927
KDM3B	-1.02246	6.4306	0.00226106
CCNH	-1.98916	3.85231	0.00226297
MTIF2	-2.3537	4.32124	0.00226636
NIFK	-2.01148	4.34775	0.00227314
UTP3	-1.96363	4.00999	0.00227423
HAUS8	-1.25624	3.93389	0.00227768
PPFIBP1	-1.98587	3.49053	0.00228992
ENTPD5	-1.74583	3.12936	0.00229094
PSMG1	-1.05291	5.23555	0.00229981
SLC39A6	-1.8853	9.36845	0.0023034
MIR5690	-7.70309	-0.680822	0.00231599
OSBP	-1.39168	5.10785	0.00233675
SNX6	-1.767	4.95369	0.002341
SNORD57	-1.63717	3.26502	0.00234283
RNF168	-1.90566	4.0362	0.00235303
ISOC1	-0.905358	5.75062	0.00235448
SSR1	-1.66221	6.18042	0.0023555
HAUS1	-2.21295	3.00712	0.00236749
FNBP1	-1.06752	5.2949	0.00238196
RNF34	-1.12486	4.75735	0.0023825
POC1B	-2.93428	2.52591	0.00238411
GPR180	-4.54676	1.59928	0.00238849
TRUB1	-2.0802	3.60108	0.00239329
CDKN2C	-1.61514	2.8962	0.00239496
ARMC1	-2.08906	4.02554	0.00239938
LANCL1	-2.24252	3.32179	0.00240605
RNF11	-1.15477	5.46553	0.0024153
PAIP1	-1.62116	5.45941	0.00241543
KCTD18	-2.11257	3.30682	0.00241869
ACSL3	-1.75998	6.4846	0.00241871
FAM192A	-0.890965	5.44567	0.00241967
ARPC2	-0.742659	7.58689	0.00242767
PDP1	-2.43493	3.15433	0.00242956
USP46	-2.05328	3.27212	0.0024353
COG2	-1.28163	4.63605	0.00244024
AMOTL1	-1.51315	3.98694	0.00244636
PEAK1	-1.71574	4.72576	0.00245287
FNDC3B	-1.67017	4.32598	0.00245374
LOC100288637	-3.42301	2.26886	0.00246834
2011-09-01	-2.51177	4.347	0.00247574
POLR1B	-1.94281	4.30301	0.0024759
USP48	-2.22337	3.95123	0.00247651
RTF1	-1.71431	5.27207	0.0024772
RBMX2	-1.0154	4.69242	0.00248254
MEMO1	-1.02112	4.93393	0.00249302
WASL	-1.88445	4.76558	0.00249624
WAC-AS1	-1.64214	4.57545	0.00249896
MAP7D3	-2.38987	3.49733	0.00250115
PAPSS2	-1.18562	5.95693	0.00250317
CALCOCO2	-1.74814	6.03598	0.00250336
RABEP1	-1.68603	5.20816	0.00250454
SMYD3	-1.28829	4.20291	0.00251386
SMAD2	-1.55645	4.55093	0.00252137
SLC30A6	-2.44459	3.65967	0.00253542
OGT	-1.56096	5.94761	0.00254558
MIR5047	-1.68124	5.29074	0.00254784
TCHH	-1.50478	3.53217	0.00255273
GPD1L	-1.77557	5.61261	0.00255828
TRIM24	-1.96454	4.34718	0.00257269
SMU1	-1.37496	5.2853	0.00257848
DNAJC7	-1.70721	5.4096	0.00258699
RFC1	-2.27966	4.56243	0.00259075
ZC3H15	-2.10833	5.06109	0.00260816
COPS4	-1.9763	4.11638	0.00261481
PIK3R4	-1.76928	3.72819	0.00262689
RSRC1	-2.51347	3.75632	0.00263401
NMD3	-2.11851	6.13062	0.00263822
RNFT1	-1.56787	5.16284	0.00264336
LYPLA1	-2.04651	4.32898	0.00264686
FAM136A	-0.971072	5.59842	0.00265065
LRBA	-1.84571	5.36487	0.00265344
STX12	-1.66071	3.86928	0.00265759
LOC101927365	-7.08861	-0.556967	0.00265999
HECW2	-1.81618	3.34628	0.00266572
CDKN1B	-1.16813	5.38793	0.00266625
DCUN1D1	-2.42722	2.96432	0.00267005
RALB	-1.23937	5.48089	0.00267009
SPTSSA	-1.25255	6.36358	0.00267168
ASAP1	-1.5901	4.79765	0.00267472
KNTC1	-2.58988	3.32918	0.00267819
DDX11L1	-3.39222	0.512932	0.00267886
USP38	-2.82973	3.67812	0.00268121
SMARCA5	-2.07317	5.67394	0.00268387
CACUL1	-1.86197	5.13661	0.00269258
LARP1B	-2.6385	2.90655	0.00269365
ENAH	-1.90778	5.71869	0.00270342
DCUN1D4	-2.27215	3.33214	0.00271382
SLC25A30	-2.20077	3.67167	0.00271393
ETFA	-1.223	7.30152	0.00271695
NCOA1	-1.72933	4.52876	0.00272235
PDS5A	-2.1781	4.98951	0.00272323
PHTF2	-2.68858	3.49082	0.00272459
STT3B	-1.84071	6.16724	0.00274393
CDK13	-1.44531	4.66078	0.00274683
PDE4DIP	-1.68886	5.05071	0.00274978
SFXN1	-0.94433	7.24801	0.00275173
DGKE	-1.86121	3.80715	0.00276019
TAF1	-1.70514	4.35155	0.00276099
NOL9	-0.969922	4.90432	0.00276871
LOC642846	-1.57466	4.0376	0.00276996
PUS7	-2.13395	4.46139	0.00277424
IGF2BP2	-7.14433	-0.635229	0.00277818
LINC00294	-2.12719	2.21738	0.00278018
RAP1B	-1.88256	5.09644	0.00278516
INTS8	-2.24374	4.90122	0.00279228
STIM2	-1.88824	3.49293	0.00279231
NIPBL-AS1	-2.04421	2.28839	0.00279611
FIP1L1	-1.64086	4.65475	0.00279885
KAT6A	-1.74325	4.14391	0.00280079
MND1	-4.30877	1.27139	0.00280484
BZW2	-1.00032	6.88711	0.00280669
SPIRE1	-1.57633	4.18733	0.00280939
PTPRG	-1.93085	3.19876	0.0028166
COPB2	-1.76985	6.24469	0.00281721
ZMYM4	-2.15902	4.17658	0.00282063
PRKRIR	-2.09044	4.56964	0.00282484
TMED7	-1.78406	4.69656	0.00282579
PPFIA1	-1.4308	6.37268	0.00282691
COPS8	-0.972251	5.20904	0.00282723
LCLAT1	-2.00953	3.26385	0.0028276
PCMTD2	-1.84032	4.91638	0.00282966
IDE	-2.23806	4.57707	0.00282975
DCDC2	-2.15528	3.19016	0.0028312
HIBCH	-2.56026	2.86464	0.00284785
BMPR2	-1.58226	5.12442	0.00285244
WDR26	-1.33761	6.14406	0.00285832
RBM27	-2.15473	4.52142	0.00287337
RMND1	-1.65994	4.44305	0.00287645
MARVELD2	-1.27282	4.79435	0.00287741
PNRC2	-1.82508	4.41179	0.00288347
PPP2R2A	-1.66129	4.40565	0.00288603
ASB3	-2.54974	2.68552	0.00289565
SRP19	-1.51216	4.71294	0.0028963
CCNYL1	-1.74709	3.69232	0.00290256
DMRT2	-4.75291	0.304184	0.00291249
FAM208A	-2.16431	3.62559	0.0029166
TANC2	-1.11581	7.42361	0.00292601
NPR3	-2.18779	1.95601	0.00293182
PPP3CB	-1.53709	4.28466	0.002932
MEGF9	-1.79112	4.21081	0.00293786
TIGD1	-2.91956	1.99134	0.00294125
CCDC93	-1.67821	4.1265	0.00294529
CDK2	-0.813706	6.25419	0.00294735
VPS13D	-1.65739	4.72469	0.00295254
OGFRL1	-2.62158	1.93021	0.00295269
GOPC	-1.83467	3.46121	0.00295471
TRAM1	-1.62943	5.54812	0.00296182
WDR82	-0.999197	5.4515	0.00296363
TIMM23	-0.80701	6.11977	0.0029708
ATL1	-7.00584	-0.906087	0.0029771
NFE2L3	-1.76248	2.47048	0.00298281
RPS16P5	-2.58631	2.85261	0.00298854
OR2B6	-7.51059	-0.510584	0.00299386
KBTBD7	-3.07212	1.86677	0.00299721
PRKAA1	-1.96608	3.83182	0.00300008
NIPA1	-1.42783	4.16452	0.00300063
ASNS	-1.42706	4.97048	0.00300274
NSMAF	-1.75806	4.058	0.00300604
U2SURP	-2.29567	5.12683	0.00301033
AMOT	-1.84874	2.72263	0.00301269
CAND1	-2.18806	5.81364	0.00302631
CCDC80	-7.49182	-0.159389	0.00304015
APPL1	-2.6297	3.23371	0.00305486
DNAJC13	-2.25559	4.39573	0.00305715
STAG1	-2.41799	3.82138	0.00305726
PHF21A	-1.39896	4.75415	0.00306879
RAB1A	-1.68238	6.64706	0.00307905
ITFG1	-1.40038	4.19934	0.00310476
IL17RB	-2.40042	2.06087	0.00310518
SF3B1	-1.892	5.99767	0.00311689
DHX40	-1.95841	5.98519	0.00312354
KIAA0020	-2.35283	3.19057	0.00313379
YIPF5	-1.87326	4.23102	0.00313992
GOLGA5	-2.11839	5.3114	0.00314792
USP8	-2.33175	5.35498	0.0031513
COQ2	-1.16759	4.08628	0.00315761
FAM188A	-1.91526	3.03637	0.00316092
OXNAD1	-1.54215	3.3279	0.00316823
SNORD18B	-0.685841	6.49612	0.00316908
GTF2E2	-1.47595	4.12938	0.00317653
PSEN1	-1.06819	5.83661	0.00317952
HSDL1	-1.59983	5.05969	0.00318089
EP300	-1.22487	5.77469	0.00319538
WDR53	-1.54129	3.23206	0.00319552
VRK1	-2.63968	3.13108	0.00321551
PM20D2	-2.62339	2.34139	0.00324499
ATP6V1B2	-1.16526	4.72261	0.00324857
FAM35A	-3.17393	3.30957	0.00324944
RBBP8	-2.94806	3.65163	0.00325681
AK3	-1.55628	3.92266	0.00325747
RBM41	-2.88856	2.09736	0.00326003
TMX1	-1.86369	4.97859	0.003264
MATR3	-2.01581	6.55448	0.00326564
MCL1	-1.43723	7.43756	0.00327957
ZNF587	-1.40701	4.54551	0.00328126
TRMT1L	-2.63311	2.72688	0.0033076
ZC3HAV1	-1.43277	5.06085	0.00330982
SPAG9	-1.8965	6.09214	0.00333087
VPS36	-1.87223	4.18553	0.00335041
ELF1	-1.73794	5.36142	0.00335994
TFDP2	-1.42019	4.19146	0.00336332
HSD17B11	-6.6318	-0.680618	0.00337412
BTF3	-1.05817	8.42682	0.00341047
HERC2P3	-1.86969	3.43138	0.00341309
SHH	-7.40557	-1.20958	0.00341944
NOL11	-1.83958	5.79509	0.00342286
LOC100506314	-3.64916	0.526141	0.00342528
ZNF317	-1.22014	4.2256	0.00342928
RRN3	-1.94004	4.96476	0.0034384
PROSC	-1.36491	3.6711	0.00344829
DNAJC2	-2.22674	4.73973	0.00344879
CDCA2	-3.06893	2.47447	0.00345318
SH3GL1P1	-6.37642	-0.762322	0.00345441
HIVEP2	-2.10075	3.54093	0.00345649
RPL36AL	-1.11436	7.88254	0.00346197
NUF2	-4.16869	1.27099	0.00347832
ABHD2	-0.904354	5.98259	0.00347913
BZW1	-1.95768	6.21797	0.00348865
FABP5	-2.03728	2.7487	0.00349243
HCFC2	-3.71025	2.53339	0.00351232
NBR1	-1.18019	5.74773	0.00351662
FHDC1	-1.87669	3.70694	0.00352639
CKAP2	-2.48294	4.1381	0.00352777
GSK3B	-1.11933	6.22705	0.00352895
TMTC4	-1.96654	2.12346	0.00355109
SMC6	-2.51292	3.66889	0.00356212
ATP1A1	-0.67398	8.80345	0.00358237
MMAA	-7.48584	0.543548	0.00359375
COIL	-1.76842	4.65566	0.00361021
MIR3064	-1.69611	5.11198	0.00361046
RMI1	-4.20927	1.97634	0.00361339
FAM120B	-1.45504	4.31987	0.00361928
THUMPD3	-2.25476	4.55564	0.0036433
PLOD2	-2.35252	4.73323	0.00365773
RAI14	-2.34059	2.1193	0.00365973
APPL2	-1.64853	4.45121	0.00367946
IFT57	-1.52805	3.74304	0.00369509
MLEC	-0.744684	7.8043	0.00369971
ZMYND11	-2.00181	5.57576	0.00370263
CLASP1	-1.55291	5.15375	0.00371302
SMNDC1	-1.63812	4.157	0.00371324
ZNF652	-1.55069	5.366	0.00371811
ACAT1	-1.56905	3.83319	0.00372211
EFR3A	-2.06242	4.74795	0.00372517
RAB5A	-1.82572	4.96775	0.00372675
TMEM65	-1.77713	3.87624	0.0037347
S100PBP	-2.26199	3.39495	0.00374562
TUBGCP5	-2.8243	2.86743	0.00374872
CDC42SE2	-1.86601	4.09755	0.00375259
DNAJA4	-1.155	4.76211	0.0037543
FRA10AC1	-2.0046	3.04988	0.00375887
TIMM17A	-1.43556	4.88243	0.00377854
VASH2	-7.19101	-1.06406	0.00377919
IQCK	-2.59092	1.61855	0.00379605
SUMO1	-1.45416	5.83367	0.00379904
RDX	-2.38072	4.42079	0.00381439
INTS12	-2.43184	3.51207	0.00383843
CCNT2	-2.27519	3.523	0.00384737
CTDSPL2	-3.11333	2.75694	0.00385234
FIGNL1	-4.04713	2.15993	0.00385298
HRSP12	-1.92814	3.63974	0.00385856
[truncated: 1,011 more rows]

## Sheet: Up_CKI1mgVSCtrl_48hr
Gene_ID	logFC	logCPM	PValue
CYP1A1	4.98548	8.62063	1.63313e-46
AKR1C2	2.71641	6.23261	1.05092e-19
AKR1C3	3.99937	4.37784	7.37613e-16
UGT1A6	3.49981	5.41985	1.16072e-12
UGT1A7	3.43986	5.2431	8.86719e-12
UGT1A5	3.4287	5.23852	9.94029e-12
UGT1A4	3.43134	5.23816	1.051e-11
UGT1A1	3.4267	5.2311	1.09141e-11
UGT1A3	3.4325	5.24344	1.17436e-11
UGT1A8	3.4271	5.23494	1.22031e-11
UGT1A9	3.426	5.23455	1.23358e-11
UGT1A10	3.42784	5.23692	1.27038e-11
ABCC2	4.78012	4.23335	4.76912e-10
TMPRSS2	2.28981	4.85794	5.04832e-09
HMOX1	1.84597	7.18298	4.82897e-08
SLC7A11	3.02391	4.31749	6.8062e-08
RRAGD	2.0514	4.35199	2.38127e-07
DUSP13	2.63541	4.07859	3.65124e-07
CYP1B1	3.07127	6.67726	8.28834e-07
NQO1	1.26147	9.41236	9.28953e-07
CMBL	1.21825	7.50482	1.75438e-06
GSTM3	1.2279	7.8787	1.94794e-06
NEAT1	2.00149	8.46345	1.98398e-06
SCPEP1	1.18111	6.0285	3.07814e-06
RFTN1	1.84105	3.90404	3.89786e-06
TRIM16L	1.47345	7.00855	5.05899e-06
DHRS2	1.14068	8.07361	5.15509e-06
UST	1.473	5.01619	6.33983e-06
DDIT3	1.50774	4.83158	1.0053e-05
SEC14L1	1.21842	6.34054	1.4056e-05
AKR1C1	2.71266	4.66302	1.553e-05
SAT1	1.6052	5.50636	2.817e-05
TXNIP	1.46826	6.03464	2.90407e-05
SUMF1	1.13703	5.38942	4.99019e-05
PPIC	0.950056	6.51611	5.72782e-05
LOXL2	1.54031	5.27832	5.74324e-05
C14orf132	1.42289	5.081	6.8338e-05
NOS3	2.19948	3.68171	8.10562e-05
WIPI1	1.06088	6.02687	9.40303e-05
S1PR3	1.3169	6.31019	0.000116557
ENTPD1	1.90393	4.13044	0.000141461
ZMYND8	1.89177	7.10292	0.000142312
FTH1	1.06914	12.7653	0.000159653
TXNRD1	2.09771	7.41836	0.000164368
TMOD2	4.27614	2.45598	0.000176449
RAB29	1.39431	5.57993	0.000205536
ABCC5	1.34398	5.77968	0.000206691
GNS	1.1392	7.68998	0.000218157
PHEX	3.75296	0.87275	0.000222953
LRP2	3.67917	3.15448	0.000228834
AKR1B1	7.32121	1.01623	0.000228885
GABARAPL1	3.25051	2.05132	0.000257413
PAQR6	2.16645	3.12171	0.000266306
ALS2CL	1.94163	4.2408	0.000277215
FOXO4	1.6374	4.16492	0.000289155
WWC3	1.25251	5.98964	0.000316413
TRIM16	1.12146	7.58782	0.000377654
ABCG2	2.08653	5.00815	0.000403407
SLC38A6	1.82457	3.28555	0.000422587
UCHL1	2.80728	1.62354	0.000426275
FAM184A	7.34332	-0.837127	0.000433469
CALCOCO1	1.24513	5.44552	0.000441275
PLEKHG4	1.62956	3.82199	0.000508758

## Sheet: Down_CKI1mgVSCtrl_48hr
Gene_ID	logFC	logCPM	PValue
H19	-4.69316	6.77982	9.0766e-36
MGP	-2.78892	5.48158	5.40494e-14
VGF	-2.68197	6.70988	5.8783e-12
TIMP3	-1.86021	8.03814	8.67251e-11
PTGES	-3.25231	3.99807	6.96706e-10
IFITM3	-1.97039	8.59639	3.05664e-09
GAL	-2.19742	4.82933	6.16157e-09
STMN3	-1.90205	7.59043	4.0228e-08
MAOB	-1.69255	5.02913	7.20313e-08
TFF1	-1.68838	11.0986	1.16623e-07
ADORA1	-4.03893	3.15715	1.30866e-07
DPYSL4	-3.06902	3.54832	1.46886e-07
DMTN	-2.62158	3.5275	4.22864e-07
BMP7	-1.78113	6.44833	4.65871e-07
IFITM1	-1.61308	6.43787	9.01913e-07
SMOX	-2.06888	4.32702	1.7099e-06
GFRA1	-1.09851	7.81578	1.77711e-06
SERPINH1	-1.48947	7.85462	1.99053e-06
ATF5	-1.53817	6.99206	2.57991e-06
RIMS4	-2.13909	5.26566	2.62395e-06
PLEKHA4	-1.94841	4.26668	2.82212e-06
SNORD88C	-2.06853	4.10354	3.27493e-06
MIR675	-4.51342	2.52373	1.16449e-05
CRABP1	-1.5234	6.16375	1.22638e-05
SULT2B1	-1.61032	7.30494	1.23118e-05
IL20	-1.95197	4.01803	1.30193e-05
SRM	-1.45782	7.65809	1.44605e-05
SNORD88A	-1.86	4.75419	1.4982e-05
PITX1	-2.37862	3.47028	1.59466e-05
GLIDR	-1.72671	4.07239	1.77624e-05
C19orf48	-1.44221	7.23606	1.80756e-05
SEMA3B	-1.34767	6.8281	1.82406e-05
TYRO3	-2.13678	3.65104	2.04571e-05
ISG15	-1.51457	7.41809	2.06715e-05
AQP3	-1.50697	6.35845	2.07502e-05
NOL3	-1.43499	5.85388	2.19089e-05
RET	-1.28657	7.49533	2.3517e-05
MCM7	-1.13366	8.14616	2.41719e-05
IGSF1	-1.41672	4.56699	2.51086e-05
B4GALT1	-1.09231	7.43942	2.54881e-05
GABBR2	-8.68136	0.384548	2.61394e-05
H2AFJ	-1.35786	8.51243	2.82737e-05
CBFA2T3	-1.54771	6.38886	2.8768e-05
KCNF1	-2.71885	3.89849	3.11352e-05
P2RX5	-2.29822	3.31245	3.20724e-05
PLK1	-1.54215	6.65717	3.29436e-05
KCNK15	-1.48721	6.62452	3.40898e-05
POLR2G	-1.20436	6.95443	4.13335e-05
H2AFX	-1.32268	8.28041	4.39586e-05
MARCKSL1	-1.23905	8.17897	4.63954e-05
SPRR1B	-5.79178	1.09502	4.70854e-05
SNAI1	-2.02412	3.15987	4.78504e-05
VPS9D1-AS1	-1.64293	5.65202	4.82014e-05
ENDOG	-1.40726	5.72299	5.61591e-05
PRSS23	-0.932693	6.62359	6.11116e-05
STEAP3	-1.68355	5.14407	6.15021e-05
NPEPL1	-1.08351	7.48844	7.04761e-05
OAS3	-1.21539	6.56277	7.7037e-05
CCDC86	-1.40582	6.49461	8.96946e-05
PRKAR1B	-1.43664	6.52061	9.1584e-05
DHRS4L2	-1.24835	6.09194	0.000102738
MTFP1	-1.45929	4.74576	0.00010321
F12	-1.41209	5.09405	0.000112201
CTXN1	-1.29635	5.89115	0.00011523
PLP2	-1.24026	7.80219	0.000125038
TP53	-1.28425	7.3696	0.000130255
GFRA2	-3.25904	1.57712	0.000133763
FAIM3	-2.88366	2.83939	0.000145824
MRTO4	-1.10989	6.16504	0.000149215
UBE2C	-1.25192	6.19965	0.00015113
TGM2	-4.6376	1.50669	0.000162902
IMP4	-1.11183	6.90905	0.000165295
GSTO1	-1.20751	5.42358	0.000170344
HSPBP1	-1.32379	6.41085	0.000173456
TMPRSS3	-2.16922	2.39923	0.000177523
C14orf80	-1.31249	5.91096	0.000188575
DDX56	-1.11567	6.83852	0.000190674
ICAM3	-1.70458	4.53668	0.000205687
LY6G5C	-2.73168	1.31547	0.000210262
DOK1	-1.65238	3.8126	0.00021376
MCM5	-1.28324	6.36089	0.000224874
DOK7	-1.30211	5.16461	0.000236022
MARVELD1	-1.26521	5.91427	0.000249842
SEMA6B	-1.63273	5.42578	0.000251142
NUDC	-0.910701	7.14802	0.000251832
KRTDAP	-7.39531	0.161643	0.000254579
GRWD1	-1.23975	6.76089	0.000283275
KIF22	-1.08332	7.21607	0.000286946
RRS1	-0.937948	5.98642	0.000287568
KLC3	-2.11263	2.97737	0.000304083
HIST1H2BK	-0.839806	7.49909	0.000326588
CDT1	-1.33237	6.57654	0.000326593
IFITM2	-1.27281	6.56941	0.000335901
TNFRSF18	-2.29159	2.45685	0.000342182
IL4R	-1.77995	3.68204	0.000352342
HNRNPAB	-0.800238	8.63519	0.00036354
INHA	-1.35223	5.31588	0.000368305
PYCR1	-1.32093	6.63574	0.00042736
GABRD	-2.29477	1.55558	0.000464131
ATP5D	-1.26373	7.32452	0.000464793
TRMT61A	-1.30313	5.91074	0.000477316
NME1	-0.961554	8.99407	0.000478353
TUBA1B	-1.0429	11.0075	0.000485808
SLC35A4	-1.18829	7.34481	0.000527738
PDZK1	-2.3639	4.12169	0.000529308

## Sheet: Up_CKI2mgVSCtrl_48hr
Gene_ID	logFC	logCPM	PValue
CYP1A1	6.06949	8.62063	8.89829e-62
AKR1C2	3.80705	6.23261	3.96393e-34
AKR1C3	5.84055	4.37784	6.71893e-28
HMOX1	3.41644	7.18298	1.60751e-21
UGT1A6	4.36672	5.41985	1.40084e-17
UGT1A5	4.29507	5.23852	2.29445e-16
UGT1A7	4.29193	5.2431	2.44482e-16
UGT1A4	4.29702	5.23816	2.53408e-16
UGT1A1	4.28786	5.2311	2.78176e-16
UGT1A3	4.29432	5.24344	3.12329e-16
UGT1A8	4.29028	5.23494	3.19207e-16
UGT1A9	4.28967	5.23455	3.19269e-16
UGT1A10	4.29158	5.23692	3.35543e-16
DDIT3	2.87934	4.83158	5.47733e-16
SLC7A11	4.72626	4.31749	4.23208e-15
TMPRSS2	3.11492	4.85794	1.12208e-14
ABCC2	5.95358	4.23335	1.86891e-13
RRAGD	2.89269	4.35199	1.34181e-12
CMBL	1.72488	7.50482	2.35838e-11
CYP1B1	4.41428	6.67726	2.61382e-11
AKR1C1	4.36634	4.66302	9.69004e-11
SCPEP1	1.65294	6.0285	1.03635e-10
UST	2.11525	5.01619	1.87471e-10
NEAT1	2.71806	8.46345	3.24024e-10
SEC14L1	1.75126	6.34054	7.26209e-10
DUSP13	3.2181	4.07859	1.19281e-09
MAP2	3.35047	3.39499	4.58558e-09
SAT1	2.28267	5.50636	5.48e-09
TXNIP	2.04168	6.03464	1.05781e-08
TRIM16L	1.85858	7.00855	1.24587e-08
LOXL2	2.19807	5.27832	1.76871e-08
ATP1B1	2.30315	6.05045	1.83838e-08
DDIT4	1.86665	6.42389	2.43622e-08
GAS5	1.63254	7.15497	2.5143e-08
ACSS2	1.67795	5.69373	2.51805e-08
TXNRD1	3.21479	7.41836	3.28357e-08
SNORD75	1.86249	5.5049	4.22776e-08
GNS	1.69544	7.68998	5.77022e-08
ENTPD1	2.76802	4.13044	7.54895e-08
NOS3	3.0725	3.68171	8.68962e-08
SLC38A6	2.83765	3.28555	1.05988e-07
ABCC5	1.92662	5.77968	1.64347e-07
ACSL1	2.9292	4.85503	3.53208e-07
PTGR1	2.07959	4.57405	5.81695e-07
WIPI1	1.36523	6.02687	5.86255e-07
SNORD76	1.77221	5.33126	1.01874e-06
MALAT1	3.23231	8.86907	1.05442e-06
SRXN1	1.1745	6.8417	1.19066e-06
LIMA1	3.45539	3.90165	1.38459e-06
GABARAPL1	4.45729	2.05132	1.52855e-06
RELL1	2.04817	3.70542	1.75534e-06
GCLM	2.62389	3.79239	1.76725e-06
AKR1B1	9.4429	1.01623	1.78079e-06
IDH1	2.09738	6.35741	2.15813e-06
CYP1A2	9.1367	0.809679	2.8455e-06
RFTN1	1.86201	3.90404	3.11474e-06
CLEC7A	10.2794	0.635624	3.21987e-06
TMOD2	5.60353	2.45598	3.37932e-06
TRIM16	1.47189	7.58782	3.68333e-06
ME1	2.9846	5.45803	3.73529e-06
GPNMB	2.53853	3.75178	3.78427e-06
RAB29	1.75155	5.57993	3.84615e-06
APOE	1.8207	4.87724	4.18256e-06
LURAP1L	1.49672	4.90932	4.36952e-06
SLC6A12	6.43639	1.91379	4.39042e-06
FAM107B	2.96737	4.80825	5.38069e-06
EPAS1	1.59457	5.78084	5.75886e-06
IFRD1	2.76175	4.72372	5.93406e-06
SNORD77	1.89476	4.47277	6.27261e-06
SLC48A1	1.64069	6.03654	6.59702e-06
CCNG2	2.70052	3.97703	7.50142e-06
FAM177A1	1.61917	5.72434	7.5628e-06
HIST1H2BG	1.74199	3.93842	8.10953e-06
S1PR3	1.53271	6.31019	8.16749e-06
BTG1	1.60889	5.58732	8.52961e-06
GADD45A	1.75879	4.33485	8.59559e-06
FOXN3	1.74759	4.50494	9.57316e-06
SEL1L3	2.34226	3.7227	1.02589e-05
ARRDC4	3.00755	3.84205	1.02984e-05
SMIM14	1.8715	4.37747	1.07288e-05
LRP2	4.56551	3.15448	1.07747e-05
DYX1C1-CCPG1	3.16997	4.41084	1.14931e-05
C18orf32	1.82687	4.47761	1.28329e-05
SNORD74	1.83922	4.27906	1.36347e-05
FAM8A1	2.15254	3.49582	1.36805e-05
CCPG1	3.23198	4.3104	1.48496e-05
ABCG1	1.48864	5.80065	1.86432e-05
SLC6A6	1.47396	6.20381	2.12515e-05
FAM213A	1.27145	7.5781	2.35378e-05
CALCOCO1	1.5041	5.44552	2.44038e-05
OPTN	2.3536	4.68289	2.6358e-05
CREBZF	1.64143	5.22793	2.64604e-05
ALS2CL	2.26687	4.2408	2.64641e-05
CTSL	1.04795	7.04154	2.65616e-05
SNORD78	1.66727	4.78045	2.8871e-05
CUTC	2.04147	3.83727	2.94209e-05
STX3	1.5727	5.72067	3.26338e-05
GSTM3	1.06497	7.8787	3.46509e-05
ABCG2	2.47176	5.00815	3.58278e-05
NQO1	1.05773	9.41236	3.60514e-05
VEGFA	1.33487	6.16689	3.77311e-05
TP53INP1	2.97788	5.43723	4.00667e-05
SNORD44	1.79433	4.53637	4.085e-05
MSMO1	2.65855	4.80029	4.39558e-05
RNFT1	2.15126	5.16284	4.48282e-05
ARL6	8.40033	0.0824371	4.49366e-05
FBXO2	1.56985	4.57946	4.55669e-05
PFDN4	1.71982	6.24381	4.67795e-05
PARP6	1.05882	6.39124	4.88183e-05
FOXO4	1.84423	4.16492	4.88696e-05
UCHL1	3.27523	1.62354	5.30118e-05
MAF	2.57237	2.04385	5.4485e-05
MIR616	2.77502	2.34492	5.66905e-05
HERC4	2.11595	3.97333	6.07878e-05
AKR1B10	4.77777	1.5727	6.29702e-05
NEK8	1.89428	4.32932	6.33617e-05
OSER1	1.39781	4.80132	6.48393e-05
TMEM161B	3.75764	1.67527	7.48867e-05
SNORD79	1.66492	4.44252	7.535e-05
THUMPD3-AS1	2.05944	3.70085	7.87847e-05
LPIN1	2.25109	4.15764	8.13153e-05
PCMTD1	2.89389	2.88165	8.49738e-05
SERINC2	1.58567	6.20194	8.50955e-05
BRWD3	3.55302	3.1934	8.81276e-05
GOLGA6L9	2.17461	3.88762	8.85778e-05
PAQR6	2.33802	3.12171	9.15046e-05
HTATSF1P2	2.50772	2.64247	9.21305e-05
ZNF292	3.24313	3.69026	9.35026e-05
EIF4A2	2.27084	6.60377	9.39492e-05
FAM184A	8.11577	-0.837127	9.39677e-05
LINC-PINT	4.48313	0.953721	9.54236e-05
TACC2	1.36382	7.48742	0.000101537
MFSD11	1.58011	4.40553	0.000111273
C5orf30	2.15114	3.7686	0.00011381
DPY19L4	2.2249	4.00062	0.00011449
RAB30	1.97817	3.42575	0.000117372
TTC39C	1.7925	3.63056	0.000121827
MXI1	2.31547	3.92321	0.000124198
CA4	1.47194	4.15306	0.000127589
VAMP4	2.47972	1.93991	0.000127682
RHOQ	3.38068	4.93971	0.000128724
TGIF1	1.05382	5.79441	0.000130363
TRPM7	2.74786	5.66227	0.00013324
MGST1	1.53296	7.12805	0.000141806
CASC4	2.24038	5.31344	0.000149993
PNPLA7	2.30311	3.10357	0.000154839
SMG1P1	2.06632	4.53698	0.000154853
RRM2B	2.90071	4.60467	0.000159659
STX16	1.46982	7.53169	0.000160691
MAP1B	3.01394	2.77453	0.000164923
INSIG1	0.893171	6.64368	0.000164938
LOC100132352	5.34052	1.10333	0.000170746
LINC00886	2.42132	2.89057	0.000177468
GOLGA8A	2.31239	4.35938	0.000177906
SMG1P3	1.80847	4.64807	0.000182273
CCDC90B	2.32056	3.61591	0.000183415
ATP8B2	1.84064	4.01892	0.000192688
ATG2B	2.58151	4.27999	0.000195225
PCYOX1	1.62221	6.05019	0.000203909
PTPN12	2.6515	4.54709	0.000204983
TMEM59	1.48554	6.1924	0.000205822
TMEM40	2.80806	2.373	0.000206748
KIFC2	1.40676	7.79438	0.000207044
SLC35F5	1.97377	4.42921	0.000207631
CCDC93	2.09639	4.1265	0.000207902
BEST1	4.48552	2.23613	0.000214646
GDE1	1.1516	6.30277	0.000220423
KLHL12	1.51562	5.59353	0.000221099
PINK1	1.13691	6.38413	0.00022611
HPS3	2.01447	4.40695	0.000231855
YPEL5	1.72366	5.0628	0.000232022
HTATIP2	0.966746	6.0527	0.000235926
KLHL24	4.07154	2.60743	0.000238651
BRWD1	1.9051	4.44657	0.000242016
SNORD81	1.56501	4.36424	0.000244304
GCA	1.74504	3.79419	0.000249519
CCNI	1.24735	7.16584	0.000251343
MAN1A1	1.74349	3.58099	0.000256857
HSDL1	1.99479	5.05969	0.000258147
FAM214A	2.67558	3.73707	0.000258632
HAR1B	4.45776	0.768981	0.000269413
TIPARP	2.35555	4.00552	0.000275725
CCNG1	2.77685	4.13515	0.000277118
PPIC	0.85666	6.51611	0.000281444
FAM110C	1.6586	3.78058	0.000284251
TPP1	1.11549	6.0116	0.000288263
HERC2P2	1.75582	5.33086	0.000288263
PPP1R2	1.56156	5.3765	0.000297041
THBS3	1.5451	4.26347	0.000299536
STARD4	3.39847	1.68866	0.000308539
ZFAND5	1.72433	5.38742	0.000309227
TRAFD1	0.998313	6.96469	0.000311721
TSC1	1.64245	4.8465	0.000312117
SYNJ2BP	1.55858	5.30549	0.000312823
FAM220A	1.4622	4.20232	0.000327319
VMP1	1.27446	8.28664	0.000327451
SAMD8	2.20754	3.69708	0.000327956
CAPN7	2.47185	4.39719	0.00034164
NXPE3	1.80296	5.002	0.000344569
LRP11	1.45341	4.48195	0.000344973
LINC00894	2.92071	2.06674	0.000346952
KCMF1	1.15011	5.6623	0.000347156
TMEM123	2.42588	3.83358	0.000356376
PABPC1L	1.40529	5.63205	0.000358676
RNF149	1.13128	4.96766	0.000367195
MYO15B	1.96245	4.98578	0.000367883
NRCAM	2.19766	6.22878	0.000392194
DUXAP10	1.58449	3.59903	0.000396841
SNORD47	1.54239	4.38926	0.000408195
PRKAB2	1.84591	4.33636	0.000409679
METTL5	1.9346	3.97838	0.00041318
LEPROT	1.53023	4.20276	0.000419262
C14orf132	1.25274	5.081	0.000437291
SCARB2	1.14533	7.07536	0.000442901
DGKE	2.17865	3.80715	0.000465478
TACC1	2.02679	4.55828	0.000468748
DCUN1D4	2.65285	3.33214	0.000479158
IL6R	1.94983	2.27904	0.000485313
TRIQK	2.39111	4.407	0.000485945
SOWAHC	1.71434	3.14496	0.00049057
ZNF277	3.20562	2.77572	0.000491781
ABHD3	1.99416	3.37053	0.000491982
ASNS	1.66884	4.97048	0.000495406
LINC00998	1.50579	4.97818	0.00049632
GABARAPL2	0.867843	6.10002	0.00050356
ABHD4	1.22395	6.05665	0.0005056
CAMLG	1.55296	4.60268	0.00050949
RB1CC1	2.84475	4.11485	0.000511603
UGDH	1.90279	5.32669	0.000513606
CYP3A5	8.33097	-1.12095	0.000517962
NUFIP2	2.0734	5.79626	0.000520197
ALDH3A2	1.2941	5.69782	0.000522796
CEP95	2.32731	5.15505	0.000522909
GULP1	2.35075	4.44608	0.000528551
MBOAT1	1.7864	3.58551	0.000530602
SLC7A8	1.35306	4.88392	0.000535313
HEATR5A	1.80337	4.0678	0.000541435
TLCD2	1.30035	4.14858	0.000546808
UBE2H	1.38557	6.3793	0.000548144
HINT3	2.47348	3.77527	0.000564879
GPR137B	1.15752	4.49691	0.000566286
INSIG2	3.60732	2.39984	0.000570228
ZNF252P	2.68989	3.7502	0.000581211
ARRDC3	2.68417	4.37614	0.000581802
CD46	1.7998	5.21223	0.000592505
PPP1R3E	3.15963	2.97756	0.000593536
NUCB2	2.40906	5.72364	0.000596254
COMMD3-BMI1	1.34081	5.47472	0.000598002
ZMYND8	1.69509	7.10292	0.000605351
BBX	2.68786	4.2058	0.000616722
WSB1	1.62909	5.12578	0.000621139
NPC2	0.860769	7.32064	0.000622885
ZNF235	4.16413	1.16379	0.000636615
TMEM260	2.09013	3.30955	0.000644689
ITFG1	1.60531	4.19934	0.000648604
ASAH1	1.44976	5.32067	0.00065891
SNX27	1.0351	6.48141	0.000659339
SLC38A2	2.18075	6.43859	0.000685835
VPS8	2.55475	3.95222	0.000702943
PLEKHF1	2.35092	2.57633	0.000706911
OGT	1.75688	5.94761	0.000710061
FTH1	0.956604	12.7653	0.000710527
NPIPB3	1.06576	8.61836	0.000729771
SLC22A4	1.72517	3.01481	0.000732131
COL7A1	1.89229	3.02419	0.000739844
EID3	3.72825	2.67965	0.00074072
MIR21	4.67252	1.99219	0.000745707
CCDC84	1.69268	4.05405	0.00077635
GOLGA8B	2.30259	4.46365	0.000778867
SNORD80	1.40097	4.41707	0.00078087
PSG9	4.00784	1.80648	0.000787537
LINC00494	1.59503	3.61879	0.000792911
ATP6V1A	1.99362	5.8051	0.000798787
RAB9A	1.55287	4.1811	0.000804971
TES	1.81089	3.85504	0.000805333
FAM227B	4.81818	0.230535	0.00080571
HKR1	1.3977	3.79527	0.000805747
GPX2	2.81403	2.76181	0.000806362
MYLIP	1.39051	5.78276	0.000809959
2005-03-01	1.77841	4.69475	0.000840496
PIGX	1.25277	4.48771	0.000842607
FAM149B1	1.91494	3.38955	0.000844389
DNAJB9	2.05794	3.101	0.00084866
NPIPB5	1.02859	7.55722	0.000854602
ASMTL-AS1	3.4743	2.3249	0.000888275
ZNF217	1.72925	7.71474	0.000900982
CACUL1	2.06431	5.13661	0.000901815
LAMP2	1.21809	7.14717	0.000908725
MANBA	1.72754	3.98393	0.000920075
BBS4	1.49226	3.81558	0.000922485
TMEM167B	1.5963	4.12779	0.000935199
FAM229B	5.99367	0.172858	0.000954212
DHRS7	1.17581	5.66844	0.000977899
FBXO3	2.5324	2.93421	0.000987957
SLC46A3	2.64818	2.54406	0.000989177
TMEM45B	1.66188	3.26117	0.000995663
CHURC1	1.47471	5.27379	0.000998359
IDI1	1.71028	6.11901	0.00100006
ANKRD23	1.6409	4.10258	0.0010048
WDR19	2.69694	2.52743	0.00101451
CPXM2	1.32503	3.56343	0.00102509
RGPD8	2.39376	4.16312	0.00103875
GUCY2EP	8.04643	-1.26171	0.00104214
KLHDC2	1.41837	5.06864	0.00104335
MTIF3	1.97851	4.26485	0.00107084
PHEX	3.33377	0.87275	0.00107506
JAG1	1.19998	4.77189	0.00108193
HSD17B7P2	2.32297	2.05437	0.00111334
DYRK2	1.47202	4.35055	0.0011323
GLRX	3.4274	1.78397	0.00113479
MIA3	1.87913	4.76308	0.00113959
EZH1	1.40514	4.26424	0.00115842
BCL6	1.26779	4.13131	0.00116839
YIPF6	1.81064	4.77867	0.00116851
FAM45A	1.80356	4.38908	0.00119031
ACTR6	2.62962	2.80936	0.00119845
GINM1	2.11554	3.96689	0.00120031
NABP1	2.32753	2.69498	0.00121036
FER1L4	1.56151	5.76349	0.00122112
FAM21A	1.68291	5.82408	0.00122487
LINC01137	1.71533	3.38561	0.00125534
FLJ44511	2.53881	2.18244	0.00125643
PEX13	1.76696	4.52412	0.00126263
ZMAT3	1.85763	3.65069	0.00129275
ORC4	2.35691	3.10555	0.00130738
MITF	4.7135	0.103771	0.00131335
ARL8B	1.67921	5.5045	0.00132303
LYSMD3	2.88462	2.27069	0.00132978
EPB41L5	2.11983	5.42869	0.00133847
MAL2	1.10555	7.14937	0.00134531
LYST	2.90525	1.46062	0.00134664
PPT1	0.896475	6.64179	0.00134914
RGPD5	2.40525	3.80945	0.00135872
P4HA1	2.16833	4.94601	0.00136635
HILPDA	1.11992	5.10996	0.00137332
ZNF587	1.51807	4.54551	0.0014216
DSTN	1.43105	7.29968	0.00143656
TSC22D1	1.04896	6.02362	0.00145966
FAM171B	2.84452	2.4949	0.00146616
NDRG3	0.901572	5.6381	0.00148428
NPAS1	2.29793	1.75787	0.00149046
KLHL5	2.17785	3.33135	0.00150129
MAP1LC3B	1.23837	6.38765	0.00151483
RALGPS1	1.54293	3.06826	0.00152448
NDUFB5	1.17215	4.56244	0.00153042
COMMD3	1.0242	4.98107	0.00154091
RNF19A	2.33022	3.8475	0.00155014
RGPD6	2.41045	3.7068	0.00155104
DUSP10	2.12538	1.93001	0.00155441
ZKSCAN1	1.57244	5.75704	0.00158262
TBC1D3C	1.41873	4.34481	0.00159979
RND3	2.47061	4.14585	0.00160059
WNT6	2.7842	0.951547	0.00160206
LGALSL	1.99634	2.42908	0.001604
TBC1D3L	1.41874	4.34217	0.00161595
TBC1D3K	1.41874	4.34217	0.00161699
LOC102724862	1.41874	4.34217	0.00161746
SEC61A2	1.54793	3.28333	0.00161756
LOC102723859	1.41874	4.34217	0.00161821
LOC101060389	1.41874	4.34217	0.00161836
TMEM65	1.91477	3.87624	0.00161877
MIR559	3.19378	2.14653	0.00162499
SNORA63	2.14049	2.88475	0.0016254
PTK2	1.75699	6.15096	0.00162654
TBC1D3	1.41828	4.34426	0.00163058
TMEM263	2.75307	3.11351	0.00163283
HSPA13	2.48165	3.17971	0.0016391
SCOC	2.2382	2.64992	0.00165772
TBC1D9	1.2513	7.6313	0.00166767
GOLGA6L10	1.88087	3.24899	0.0016709
KIF3C	1.24928	5.85284	0.00169567
VPS9D1	1.36723	5.17741	0.00170982
TRIM13	2.17451	2.46438	0.00172396
ENTPD4	1.26832	4.54816	0.00172689
BLOC1S5	2.78673	2.284	0.00172731
POU2F3	3.31265	1.4264	0.00173467
ATP6V0E1	0.738173	7.59397	0.00175099
BDH2	2.56141	2.23161	0.00175582
CD164	1.23386	6.31845	0.00175696
SMG1P2	1.48154	4.49717	0.00176489
LINC00893	3.24917	1.72056	0.00178268
SIKE1	1.27996	5.44809	0.00178704
HECA	2.1725	2.28862	0.00180022
ITPRIPL2	1.3726	4.59574	0.00180312
SPTSSA	1.30064	6.36358	0.00180803
FNIP1	3.13862	4.19453	0.00183408
TMEM30A	1.90349	4.64301	0.00183729
PLA2G12A	1.20476	5.00549	0.00185817
BEX4	2.61009	1.5603	0.00186229
NAMPT	2.1432	5.29805	0.00187157
SMG1P5	1.56314	4.44558	0.0018955
KIAA1033	2.83248	3.74257	0.0019199
PCMTD2	1.90932	4.91638	0.00192467
CD24	1.24991	8.67812	0.00192948
C9orf47	1.53525	2.96975	0.00193126
GSKIP	2.76042	2.95204	0.00193152
YIPF1	1.21793	4.25526	0.00194679
MIR22HG	1.51717	3.82311	0.00196394
CTC-338M12-4	1.80292	2.184	0.00197305
LOC645513	1.87243	2.6284	0.00203314
RNVU1-19	5.84599	0.0277202	0.00203341
NUPR1	1.65067	3.2814	0.00205229
MPP7	2.0543	3.76963	0.0020866
MOB1A	1.30693	4.98759	0.00209203
TSPAN31	0.97363	5.66025	0.00211374
FTL	1.00564	11.2722	0.00212969
CTTNBP2NL	2.25493	2.89539	0.00215961
PRPF40B	1.12108	4.81028	0.00217433
MLLT11	1.65477	3.37715	0.00217462
VPS4B	2.03447	3.85687	0.0021855
TTC37	2.24982	4.27586	0.00218808
HEATR5B	1.94136	4.08731	0.00220612
CEBPZOS	1.62589	4.37052	0.00221106
PLEKHA8	1.93233	2.83586	0.00222144
CAST	1.69682	5.99488	0.0022253
DRAM1	2.01887	3.53847	0.0022264
FECH	1.0798	5.16884	0.00223173
ANO6	1.89171	4.26676	0.00223842
ERVK13-1	1.70424	2.83975	0.00224049
SAMD12	2.432	3.06094	0.00224253
ITGAV	1.8619	4.86745	0.00227039
RNF146	2.21852	3.08237	0.00227598
ZNF12	1.90523	3.74141	0.0023204
NEBL	2.00049	4.10779	0.00232508
MIR1248	2.75129	2.103	0.00232952
ACBD4	1.46275	3.52005	0.00236212
NBR1	1.2257	5.74773	0.00236778
FAM45B	1.90182	3.77225	0.00239566
NCOA3	1.58693	9.37881	0.00240482
HIST1H4E	2.80924	1.17169	0.00243333
TREML3P	4.83351	-0.322361	0.00243377
TBC1D3F	1.34353	4.1899	0.0024339
STOM	0.847797	6.70593	0.00244065
CPEB2	1.62806	4.22095	0.00244422
KIF3A	2.19645	3.92718	0.00245014
C1GALT1	2.1355	2.48417	0.00245548
RAB5A	1.89711	4.96775	0.00247704
SCYL3	2.29545	3.50322	0.00248122
SEMA6A	1.70184	3.09552	0.00250537
GCSH	1.14358	5.29684	0.00252193
LETMD1	0.938316	4.97075	0.00252229
ABLIM3	1.09721	4.59839	0.00254773
EIF5	2.0207	6.38731	0.00255299
SLC25A36	2.41042	3.59093	0.00256675
LOC100130987	1.67503	2.17661	0.00257872
TBC1D3B	1.61918	4.07684	0.00258781
SNORA81	2.71913	2.12765	0.00260149
DMTF1	2.65568	3.98823	0.00260498
SLC44A1	2.12765	5.36238	0.00261291
ZBTB10	2.17656	3.47941	0.00261301
RRAGC	1.79985	3.90099	0.00263846
HIPK1-AS1	7.41414	-0.964777	0.00264109
ZFAND1	1.73416	3.53568	0.00265464
YPEL2	3.03036	2.99557	0.00266559
TMEM106B	2.47101	3.38917	0.00268104
ATG4A	2.37175	3.4406	0.00268468
TNFSF10	8.4977	-0.71187	0.00268949
TMEM167A	1.74154	4.98566	0.00272186
CLMN	1.23609	5.22284	0.00274896
FAM126B	2.18759	2.89651	0.00275418
SCYL2	2.30138	4.39113	0.00276315
FBXO48	7.64549	-0.337681	0.00276998
RNF170	3.14653	1.52806	0.00277932
ARHGAP35	0.9867	7.16508	0.00278862
RAB2B	1.08873	4.43363	0.00279748
SERINC1	2.16713	4.96252	0.00280247
KIAA1715	2.11889	3.74866	0.00280654
SLC17A5	2.61766	2.76688	0.00286334
ABCA5	2.36041	3.34896	0.00286429
NR1D2	2.43802	3.35893	0.00286816
LAMA3	1.64167	3.43994	0.00290157
TBC1D3H	1.30586	4.08104	0.00292396
LOC101060321	1.30586	4.08104	0.00292432
COL11A2	2.20413	1.35601	0.00295332
SH3YL1	1.79943	4.21675	0.00296722
DENND3	2.33973	2.43179	0.00297527
SOS2	2.36065	3.47551	0.00298013
INTS6	1.71749	3.98615	0.00298058
STAG3L2	1.09522	5.29351	0.00300576
ZNRF2	1.16192	4.57777	0.00301694
ENPP5	2.60935	2.59775	0.00303557
TUFT1	0.956045	6.03169	0.00307914
ZNF333	2.95687	1.66627	0.00309296
STYX	1.47204	3.98576	0.00309879
SCNN1A	1.34055	4.11338	0.00310171
TPT1-AS1	1.77277	2.19903	0.00313705
ZFAND6	1.45085	5.16263	0.00314764
MINPP1	1.69556	3.02627	0.00315314
SLC25A51	1.06679	4.11752	0.00318805
SH3BGRL2	3.18484	1.71675	0.00319111
RAP1GAP	1.17913	5.63612	0.00319261
MLLT10	1.249	3.70724	0.00319959
USP3	1.39551	5.00057	0.00321811
THAP8	1.2462	4.50224	0.00323179
FBXL20	1.56025	3.39596	0.00326558
METTL9	1.11577	5.31827	0.0032778
SDCBP	2.12685	4.21468	0.00327968
WDR26	1.31437	6.14406	0.00328725
GOLPH3L	1.29556	4.93751	0.00330577
STX1A	1.14251	4.4252	0.00331918
SRGAP1	1.1818	5.9458	0.00332533
ULBP2	1.41175	3.10514	0.00333964
MIR3189	1.0221	6.24993	0.00334963
ALOX12P2	1.27325	3.65532	0.00338489
CDC37L1	2.65036	2.44452	0.0033922
MBTD1	2.09625	3.62248	0.00340492
DNAJC25-GNG10	1.94993	3.82486	0.00343238
EIF1B	1.08265	4.47358	0.00345416
MPP3	1.4051	3.26475	0.00346434
CCDC183	1.69915	3.06401	0.00348698
STAM2	2.12868	4.16836	0.00350197
ADAM17	1.71568	4.24503	0.00353222
RWDD1	1.74703	4.12032	0.00353973
ETFA	1.18751	7.30152	0.00354107
MEAF6	0.949388	5.7262	0.00358422
TMEM135	2.23351	2.8955	0.0035904
SUMF1	0.812649	5.38942	0.00360705
TAOK3	1.7843	4.80954	0.00361005
GALNT3	1.89692	4.03069	0.00363338
LARP4	1.7852	4.40256	0.00363801
ARMCX3	1.55341	4.96361	0.00364238
RPL32P3	3.01534	1.39241	0.00364516
GDF15	0.931083	9.31314	0.0036681
DCUN1D1	2.29112	2.96432	0.00367042
ZFP90	1.97099	3.95441	0.00371672
ZFC3H1	2.21733	3.33773	0.00372004
P3H1	1.14169	4.3053	0.00372365
TMEM86A	2.67148	1.87419	0.00373357
ZNF28	2.09898	3.19424	0.00373824
CGGBP1	1.35572	4.74139	0.00375962
CHM	2.6633	1.83858	0.00376961
NANOS1	1.29937	3.28326	0.00380002
TRIM37	1.72588	8.53524	0.00380915
ARID4A	2.78435	3.93082	0.00381224
STAG3L1	1.215	5.21182	0.00382091
RNF103	1.61222	3.82413	0.00384864
TMEM50B	1.36875	3.64563	0.00385632
GTF2H1	2.13293	4.50348	0.0038596
ZNF615	7.12811	-0.516311	0.00387602
FBXL13	7.03017	-1.14388	0.00389993
CPEB4	2.10909	3.56985	0.00390061
PFKFB2	1.89568	2.98494	0.00390838
SDHAP2	1.33982	4.7413	0.00391307
SS18L1	1.11339	5.25804	0.00391514
FAM200A	3.19123	1.50136	0.00393286
CHUK	2.15213	3.94424	0.00395634
TCEAL8	2.15807	1.30936	0.00397504
FAM188A	1.83016	3.03637	0.00399741
PRPF39	2.45654	3.2705	0.0039987
NRP1	0.790018	6.29439	0.00403674
PAWR	1.2143	4.94915	0.0040418
POC1B	2.7024	2.52591	0.00406198
LOC100190986	1.68738	3.95955	0.00406825
TMCO3	1.0845	4.63501	0.00409637
DNAJC16	1.51463	3.67948	0.00410057
2010-09-01	3.23327	1.88456	0.00410608
ATE1-AS1	7.32746	-1.99968	0.00411309
LOC100506302	2.32839	2.15187	0.0041243
GRAMD3	2.09456	2.70369	0.00413586
HBP1	1.95175	4.33787	0.00414909
MFN1	2.08858	3.90557	0.00415128
LOC100506022	7.13329	-1.63583	0.00416811
CCSER2	2.38723	3.88419	0.00417625
CTAGE5	2.16712	3.79913	0.0042076
WRB	1.21992	5.00731	0.00420938
VPS13A	2.82257	2.82502	0.00421483
TNFRSF11B	1.96888	3.94736	0.00423291
FAM178A	1.92005	3.37012	0.00424341
ABTB1	1.26587	3.40185	0.00425608
SUMO1	1.43153	5.83367	0.00426181
TOR1AIP2	1.35535	4.60858	0.00429083
FBXO44	1.13879	5.17214	0.00429353
MAN2C1	1.05441	7.05056	0.00431013
STAG3L5P-PVRIG2P-PILRB	0.969863	6.79141	0.00431373
LOC100233156	2.73355	1.26925	0.0043318
CLDND1	1.59498	4.00466	0.00433412
HABP4	1.29527	4.09294	0.0043602
FNBP4	1.56626	5.4517	0.00436218
NAA30	1.56714	3.89573	0.00437081
SOAT1	2.22128	2.38957	0.00438876
AGTPBP1	3.25002	2.38651	0.0044073
SC5D	2.66136	3.51954	0.00442055
SHOC2	2.11581	4.17783	0.0044643
SCIN	2.02327	3.06737	0.00449048
RIOK3	2.16109	4.06979	0.00450898
TRAK2	1.76389	5.98321	0.00452375
ORMDL1	1.47719	3.70653	0.00453953
SERINC3	1.00051	6.11564	0.00455917
ICA1	1.25124	4.38067	0.00457414
DPYSL2	1.15761	4.65454	0.00458939
CA5B	1.29393	3.68632	0.00462241
SPG20	2.25085	3.66824	0.00464035
PAK2	1.2135	6.7358	0.00464061
SPRY1	5.47358	-0.118999	0.00464159
RBM48	1.89731	2.55331	0.00464538
NHLRC3	1.67827	3.19211	0.00469
TSC22D3	0.826362	6.01614	0.00469325
ZNF766	2.23344	2.90168	0.0046978
LINC01089	1.55568	3.66795	0.00470131
ZNF550	3.46601	1.27104	0.00470712
DSCR3	1.06195	4.37314	0.00471664
GABBR1	2.14383	2.34367	0.00471764
WWP1	2.03501	5.80022	0.00472198
TCP11L1	1.397	3.31975	0.00473561
SNX25	3.26199	2.58955	0.00476075
TCEA1	1.79524	5.12265	0.00476956
GOLGA6L17P	1.90813	3.10658	0.00478128
KIAA0232	1.97482	4.25853	0.00479635
LOC100505715	5.58007	-0.53318	0.00482337
ZNF10	3.84047	1.2848	0.00482922
MAP3K2	2.0759	4.28667	0.00485448
KLHL7	1.68258	2.68227	0.00489787
ACP6	1.16908	3.96202	0.0048984
USP53	2.70019	2.62261	0.00489902
GATS	0.957475	4.44513	0.00490608
PICALM	1.71074	6.02906	0.00490884
SPAG9	1.80855	6.09214	0.00491817
GNE	2.08571	1.76914	0.00492939
SLC16A4	3.31811	1.84084	0.00495161
SOX11	1.37567	3.37457	0.00495902
SSPO	1.62265	3.30337	0.00496762
EIF3E	1.42968	7.33183	0.0049811
LOC100130950	2.49584	0.840313	0.00501379
CSRNP2	1.03702	5.10512	0.00501887
HIST1H3J	3.87364	-0.0176421	0.00502496
TAX1BP1	2.18781	5.78174	0.00503762
CYP51A1	1.37711	6.49392	0.00508189
KIAA1958	2.28533	2.13455	0.00514356
UBXN4	1.95115	5.41962	0.00518715
SESN3	2.52249	2.90542	0.00519308
TRAPPC6B	1.91567	3.48965	0.00520891
UBE2B	1.42575	4.27255	0.00522586
ITM2B	0.942127	6.40344	0.00525624
ADGRV1	1.64265	1.99475	0.0052885
NBPF11	1.15421	5.85757	0.00530887
ZNF337	1.49451	4.50725	0.0053139
TMEM25	1.29982	3.23502	0.0053556
INTS8	2.0616	4.90122	0.005356
PLCXD3	3.26472	2.62319	0.0053606
FYN	2.81855	0.865545	0.00538057
LOC100288152	0.993253	4.8405	0.00538862
ZNF354A	2.4003	2.97827	0.00540063
2006-03-01	0.989375	7.26331	0.005411
UFM1	1.34005	4.79837	0.00541613
FAM210B	1.32145	4.96566	0.00542782
GSTM4	1.10804	5.08193	0.00543069
CALU	1.11303	6.45536	0.00547531
FPGT	3.58981	0.899102	0.00548923
ZNF274	1.37877	4.20773	0.00549803
ARHGAP29	2.16928	2.71155	0.00551259
C18orf25	1.63185	3.84858	0.00554723
PEX1	2.26505	3.7151	0.00555036
GNA13	1.95804	5.29119	0.00556242
PPM1A	1.53578	5.04453	0.00557521
CCDC64B	0.976119	5.10957	0.00557727
FUT8-AS1	1.07192	3.91666	0.00558755
CCDC186	2.53912	3.41526	0.00561539
DYNC2LI1	2.55217	2.22712	0.00562837
ABCB6	0.882555	6.77054	0.00563526
TERF2IP	0.79868	6.27369	0.0056367
AMDHD2	0.962561	6.00533	0.00563788
PHLPP2	1.48369	4.53143	0.00571656
INPP4A	1.10505	4.87995	0.0057289
PHKB	2.05563	3.8762	0.0057315
MYSM1	2.55054	3.30585	0.0057372
ARMCX1	1.73932	3.02271	0.00575677
TMEM41B	1.91353	2.77077	0.00577207
GPBP1L1	1.11172	5.80055	0.00577599
LRRC16B	2.22202	2.90073	0.0058035
HS6ST3	1.66348	3.33493	0.00581457
STAG3L3	1.14803	5.33534	0.00582478
R3HDM2	0.756259	6.44737	0.00582528
ZMYM5	2.17185	2.21236	0.00583545
FEZ2	1.74847	3.73742	0.00584832
MXD1	1.22743	4.97216	0.00585065
PGM2L1	3.59615	2.24585	0.00587186
CLCN6	1.58806	4.45954	0.00587203
SCARNA9	6.83373	-1.43681	0.00587489
CRBN	1.60479	3.37497	0.00588405
LTA4H	1.24017	5.67082	0.00590203
PDZD7	1.47534	2.76745	0.00591578
DRAM2	1.69957	3.08564	0.00595626
ZBTB21	2.73667	3.09832	0.00598986
TBC1D20	0.915794	5.76689	0.00599123
NPNT	1.53496	5.452	0.00599758
LOC729737	1.16001	6.52482	0.00601303
ARL6IP5	1.2432	4.86867	0.00605311
ZNF302	2.89308	1.58888	0.0060642
LRIG2	1.83652	2.64425	0.00609985
TBC1D23	2.19445	2.88409	0.00610488
JAKMIP3	3.87675	0.9157	0.00611228
CATSPERG	2.14326	2.51186	0.00611483
ATG14	1.70622	3.5108	0.00613919
NFKBIZ	2.05361	3.61697	0.00616375
PBXIP1	0.835507	6.27863	0.0061999
LINC00243	3.05858	0.0643712	0.00621285
TTC14	2.91092	2.33477	0.00621289
SPG11	1.47656	4.4917	0.00621858
PJA2	2.2916	4.65182	0.00623521
RABEP1	1.50911	5.20816	0.00628185
DOPEY2	0.896894	5.42553	0.00628366
CD44	0.713422	5.78912	0.00632293
DTWD1	2.67938	2.14516	0.00632656
GLO1	1.47913	5.94755	0.00637443
SLC35A3	3.1834	2.99567	0.00638881
GCLC	1.34015	4.79862	0.00640401
POMP	1.20042	5.59271	0.00641398
CUL4B	2.18693	4.30494	0.00641848
EFR3A	1.91911	4.74795	0.00649625
SEL1L	1.56923	4.52229	0.00650428
ACAP2	2.13419	4.10448	0.00652581
SENP5	1.68115	4.50517	0.00654923
METTL14	2.2052	2.98002	0.00656918
ZNF658	7.79139	-0.4594	0.00658245
ZC3H12D	6.30184	-1.1857	0.00664839
CEP170	2.18256	3.11684	0.00668577
MRS2	1.48422	3.8154	0.00671488
BCAR3	1.22909	4.24236	0.00672928
C2	4.22145	-0.412516	0.0067343
FAM91A1	1.97148	5.65285	0.00674589
TESK2	0.990658	4.59682	0.0067746
APPBP2	1.64431	7.75026	0.00678237
NFIL3	1.66043	3.53054	0.00682392
SUCO	2.1913	4.72268	0.00683882
SNAPC3	1.77654	3.68405	0.00692757
ELF3	0.85867	7.65053	0.00693798
LINC01296	1.09648	3.64858	0.00704793
LHFPL2	1.51898	4.3206	0.00706701
NCKAP1	2.05286	5.7493	0.00707668
CCDC23	1.95984	3.06124	0.00709625
KIAA1683	1.46106	3.53694	0.00709808
LARP6	1.72409	1.78034	0.00714547
PRKAA1	1.75668	3.83182	0.00719733
TTBK2	2.8399	1.42091	0.00719925
KCNS3	1.18548	3.30296	0.00723533
ADAM23	7.12221	-1.96733	0.00724325
RBL2	1.94811	4.05887	0.00725367
RCBTB1	1.82123	2.82599	0.00726098
RIT1	1.44133	3.87698	0.00727372
EDEM3	2.21597	3.8928	0.00731178
CACNG1	4.70232	0.508709	0.00731386
KLRG2	1.56291	3.1334	0.00735097
LINC00663	4.34023	0.364039	0.00740181
ZNF204P	6.14958	-0.678807	0.00743557
ACSL3	1.54113	6.4846	0.00743568
SLC35A5	2.26453	2.51898	0.00745032
DHX40	1.75787	5.98519	0.00746859
DENND4C	1.99733	3.67966	0.00748363
SDCBP2-AS1	2.2993	0.946543	0.00751123
PCNX	1.40677	4.83137	0.0075162
VPS26A	2.07061	4.52335	0.00754201
ITCH	1.76683	4.43201	0.00754901
OSBPL9	1.90099	5.30511	0.00754997
MIR5694	7.25216	-0.963496	0.00758435
RNF114	0.596902	7.96322	0.00758715
TMEM126B	1.47964	3.46414	0.00759178
FAM199X	1.46039	4.75893	0.00761182
MIR4709	1.2336	4.13114	0.00767122
ASF1A	1.83716	3.91104	0.00769582
SPIRE1	1.38785	4.18733	0.00770887
GLCCI1	1.69608	2.79967	0.00771379
CAB39	1.81762	4.00867	0.00771582
BIRC2	2.2432	2.70725	0.00773602
GLS	1.95215	3.61129	0.00776227
CCNB1IP1	1.04023	4.85288	0.00777277
ZNF90	6.7876	-1.72171	0.00779501
ALS2	1.71975	3.87818	0.00780762
ATP6V1E1	0.784818	6.69219	0.00783044
CHD2	1.20606	5.27703	0.00784795
USP12	2.18698	3.71771	0.00785529
PANK2	1.335	3.36841	0.00786623
ZNF165	1.76397	3.49176	0.00788128
DNAJC10	2.1931	4.72998	0.00791318
FAM208A	1.89584	3.62559	0.00796326
TUBA4A	1.43868	4.20514	0.00799225
THEM4	1.25018	3.51018	0.0080116
PIK3CA	2.80583	2.14016	0.00802572
ZFP62	1.74304	3.54899	0.00803123
TM2D1	1.35257	3.32109	0.00806722
COPS2	1.94027	4.05484	0.00807917
NAPG	1.37637	4.52378	0.00815759
C11orf74	2.07097	1.58356	0.0081747
CMTM6	1.70237	4.94797	0.00818229
ZNF227	2.39882	2.29477	0.0082051
RALGAPA1P	2.07693	4.27925	0.00820962
ATG9B	3.66297	1.29745	0.00822346
FOXN2	2.46244	2.11094	0.00829547
RAB3IP	1.89956	4.10644	0.00829728
ZNF780B	1.98953	1.80235	0.00830977
RALGAPA1	2.06791	4.27367	0.00833155
TMEM37	1.93448	2.28453	0.00839185
JMY	1.94762	3.33999	0.0084483
CYP4F11	0.972787	4.9878	0.00844964
FEM1B	1.54043	4.90925	0.00845905
GOPC	1.59282	3.46121	0.00846441
FRMD3	2.70396	1.02939	0.00849001
GOLGA6L5P	1.706	3.19315	0.00850007
WDFY1	1.73067	3.78021	0.00850401
MRPL42	1.62234	4.19877	0.00850657
NCBP2	1.25194	5.6117	0.0085525
ERGIC2	2.22154	3.39285	0.00855958
SLC33A1	1.3071	4.56417	0.00858594
ZNF770	2.71364	3.15083	0.00859964
AHCYL1	0.954609	6.02813	0.00860973
GACAT2	1.94414	1.93023	0.00861375
SLC30A9	2.00392	4.25776	0.00861965
ALCAM	1.91401	3.82734	0.00863142
WWC3	0.907438	5.98964	0.00864907
IFT57	1.3677	3.74304	0.00865218
LINC01578	1.0475	4.59575	0.00870122
TMEM39A	0.957627	4.27237	0.00872248
LINC00514	5.96364	0.219738	0.00872713
KIAA1217	1.1139	4.50135	0.00874464
KTN1	1.7811	6.59705	0.00878851
ATP6V1C1	1.84679	5.59679	0.00881622
TMEM116	1.71611	2.85506	0.00882048
RTN4	0.89177	6.27586	0.00882675
ZNF595	1.79119	2.98509	0.00884226
KDM5B	1.0903	6.81952	0.00885412
FUT8	1.53721	6.42477	0.00887797
NFAT5	1.7	4.26918	0.00897709
FMO4	3.2957	0.236062	0.00900368
LINC01087	3.87351	0.25607	0.00906411
ATXN3	2.07693	3.4802	0.00909398
TULP4	1.36794	4.38471	0.00911636
ZNF879	5.15737	0.601264	0.00914002
MAPK6	1.91212	5.7911	0.00917229
ZNF767P	2.22251	2.17323	0.00918824

## Sheet: Down_CKI2mgVSCtrl_48hr
Gene_ID	logFC	logCPM	PValue
H19	-7.89654	6.77982	2.55377e-70
MCM7	-3.32338	8.14616	2.33113e-30
MYBL2	-3.95799	8.23246	4.09166e-26
IL20	-5.78485	4.01803	6.15461e-25
PKMYT1	-3.78315	6.082	4.91733e-24
UBE2C	-3.63341	6.19965	1.42043e-23
MAOB	-3.29032	5.02913	2.68972e-22
TK1	-4.12687	7.54691	3.36169e-22
RET	-3.10368	7.49533	1.18516e-21
GFRA1	-2.27094	7.81578	1.5454e-21
AURKB	-3.40075	5.89694	1.48054e-20
GINS2	-3.44136	5.2866	1.42964e-19
H2AFX	-3.12505	8.28041	1.43793e-19
RRM2	-2.978	6.69018	1.71555e-19
OAS3	-2.92791	6.56277	2.89162e-19
UHRF1	-3.65814	5.77552	5.0552e-19
KIF2C	-3.06388	4.90619	8.19361e-19
BIRC5	-3.14782	6.14685	1.44585e-18
PLK1	-3.51601	6.65717	1.8072e-18
IFITM1	-3.03554	6.43787	2.45481e-18
IFITM3	-3.01337	8.59639	3.17168e-18
FEN1	-2.35457	6.18577	3.19943e-18
CDT1	-3.48849	6.57654	5.04539e-18
ZWINT	-2.52428	6.13062	8.24569e-18
TUBA1B	-2.70461	11.0075	9.34441e-18
E2F1	-2.88654	6.1088	3.49594e-17
KIF18B	-3.5801	4.94097	3.52913e-17
KIFC1	-2.91427	5.75762	3.66869e-17
MCM5	-3.1272	6.36089	5.00825e-17
MCM3	-2.26068	6.23634	7.32488e-17
CDC20	-2.9004	6.5894	1.37277e-16
S100A9	-3.61451	4.99358	1.583e-16
VGF	-3.29117	6.70988	2.55204e-16
ATF5	-2.8019	6.99206	2.79745e-16
SEMA3B	-2.68209	6.8281	3.87524e-16
RNASEH2A	-2.64255	6.55608	4.53667e-16
CDCA5	-3.42136	6.08137	6.11037e-16
MCM2	-2.98365	6.87846	8.98629e-16
TFF1	-2.62346	11.0986	1.666e-15
TIMP3	-2.31983	8.03814	1.70769e-15
ADORA1	-8.23609	3.15715	1.94407e-15
RECQL4	-2.87692	6.6705	2.82826e-15
SERPINH1	-2.5655	7.85462	2.95216e-15
CCND1	-2.06169	8.94678	2.97695e-15
SULT2B1	-3.06821	7.30494	3.02864e-15
XBP1	-1.77102	8.98031	3.55996e-15
TACC3	-2.48998	6.41142	4.68859e-15
IQGAP3	-3.22752	5.03441	7.22611e-15
CDCA8	-2.68151	5.30831	8.17146e-15
CDC45	-3.58169	4.42762	1.05546e-14
TYMS	-2.51173	5.3603	1.63186e-14
HMGN2	-1.72428	8.97966	2.3588e-14
CKS1B	-2.15393	5.60241	2.43827e-14
CTXN1	-2.69815	5.89115	2.49103e-14
STMN3	-2.7112	7.59043	3.19928e-14
KIF22	-2.32591	7.21607	6.39486e-14
CENPM	-3.73628	3.6668	7.10315e-14
PLP2	-2.52243	7.80219	7.21449e-14
E2F2	-4.67105	4.37336	8.83348e-14
TP53	-2.60734	7.3696	1.05017e-13
MGP	-2.73692	5.48158	1.43904e-13
PTGES	-4.08193	3.99807	1.50248e-13
H2AFJ	-2.48513	8.51243	1.52948e-13
SERPINA3	-2.40725	7.68529	1.90022e-13
FAM64A	-3.12682	4.77759	1.96887e-13
TUBA1C	-2.29895	10.2934	2.36479e-13
C14orf80	-2.70319	5.91096	2.70352e-13
KIAA0101	-3.01041	5.18018	3.69311e-13
MARCKSL1	-2.26648	8.17897	5.25769e-13
FKBP4	-1.84587	8.86597	1.22825e-12
CDCA3	-3.41603	4.49211	1.60314e-12
PLXNA4	-3.60973	4.77052	1.77927e-12
UNG	-1.67209	6.82336	1.97096e-12
IFI27	-2.3197	7.09774	2.22195e-12
SRM	-2.42615	7.65809	2.78617e-12
IFITM2	-2.58664	6.56941	3.09899e-12
TUBB	-2.12714	10.3614	3.83437e-12
DOK7	-2.5745	5.16461	4.11966e-12
ESPL1	-3.03935	5.94091	6.17879e-12
ASCL1	-3.45423	4.52083	8.99628e-12
ASF1B	-3.06988	6.45923	1.07029e-11
KCNF1	-5.00168	3.89849	1.07474e-11
LIG1	-2.52393	6.54963	1.25841e-11
OLFM1	-1.80419	6.24738	1.33207e-11
RANBP1	-1.76153	6.57831	1.35241e-11
NME1	-1.90804	8.99407	1.37636e-11
MIR106B	-3.01086	3.65811	1.56656e-11
ZG16B	-2.90453	4.3831	1.96318e-11
CDCA4	-2.41125	4.96574	2.00648e-11
HNRNPAB	-1.52739	8.63519	2.14714e-11
PRSS23	-1.57958	6.62359	2.40766e-11
GAL	-2.56454	4.82933	2.44739e-11
TROAP	-2.34149	5.46006	3.60383e-11
MIR93	-2.9872	3.65444	4.38016e-11
DTYMK	-2.43524	5.91894	4.77998e-11
PRKAR1B	-2.49311	6.52061	5.70104e-11
ISG15	-2.3977	7.41809	6.02867e-11
C19orf48	-2.25903	7.23606	6.12416e-11
AGR2	-3.08487	5.53779	7.02148e-11
CXCR4	-2.95911	4.20834	7.37461e-11
CRABP1	-2.33052	6.16375	7.63762e-11
VPS9D1-AS1	-2.73591	5.65202	8.6267e-11
PHF19	-2.5333	5.32773	8.8606e-11
SNORD88C	-3.00247	4.10354	9.44944e-11
EWSR1	-1.44879	7.94028	1.54889e-10
POLR2G	-1.91478	6.95443	1.6951e-10
ALYREF	-1.92376	7.52451	1.74187e-10
SPDEF	-2.34563	7.10628	1.75709e-10
IGFBP4	-2.18879	8.00182	1.80539e-10
B4GALT1	-1.67495	7.43942	2.02799e-10
DMTN	-3.44029	3.5275	2.0435e-10
BMP7	-2.28263	6.44833	2.20997e-10
TICRR	-2.648	4.65593	2.21627e-10
H1FX	-2.21442	8.31105	2.45873e-10
FUS	-1.46002	8.64781	2.51106e-10
GTSE1	-2.90942	4.33194	2.66318e-10
TMPRSS4	-2.9002	4.27468	2.94679e-10
CNIH2	-4.3266	3.18492	3.15796e-10
DOK1	-2.96322	3.8126	3.17568e-10
POLD2	-2.18566	6.97177	3.45185e-10
HIST1H2BK	-1.47893	7.49909	4.44492e-10
PCSK2	-2.35576	5.20307	4.50199e-10
MARVELD1	-2.21543	5.91427	4.77499e-10
MIR25	-2.90462	3.69898	5.03547e-10
SNORD88A	-2.769	4.75419	5.17612e-10
SLC9A3R1	-2.15823	10.9727	5.42262e-10
WIPF1	-1.78709	6.65067	5.43268e-10
KCNK15	-2.28631	6.62452	5.50557e-10
EXOSC5	-2.27817	5.18117	5.92062e-10
SF3B3	-1.45729	8.27962	7.27298e-10
DHRS4	-1.9444	6.73126	7.29178e-10
TPI1	-2.0213	10.0798	7.3822e-10
CDK2	-1.72085	6.25419	7.5838e-10
P2RX5	-3.61092	3.31245	7.59301e-10
NCAPH	-3.23081	4.43437	7.68631e-10
IER3	-2.00395	8.63589	7.99627e-10
DHRS4L2	-2.01957	6.09194	8.35314e-10
ACOT7	-2.28311	6.23079	8.61295e-10
EIF5A	-1.82172	9.89521	8.64951e-10
POLA2	-2.15625	5.56131	9.95309e-10
IGSF1	-2.10927	4.56699	1.01589e-09
CBFA2T3	-2.31791	6.38886	1.0375e-09
TAGLN2	-2.0157	8.93855	1.06702e-09
PYCR1	-2.3621	6.63574	1.10535e-09
NPEPL1	-1.68575	7.48844	1.15335e-09
APOBEC3B	-2.75913	3.5741	1.21319e-09
RBM3	-1.51786	7.09183	1.28859e-09
TOMM40	-1.93995	8.07447	1.42883e-09
EIF4A1	-1.29339	10.4308	1.43179e-09
MIR675	-7.24835	2.52373	1.44839e-09
BANF1	-1.82082	8.54316	1.47296e-09
RARA	-2.37723	7.20888	1.47728e-09
MRTO4	-1.80372	6.16504	1.48974e-09
NOL3	-2.08639	5.85388	1.50377e-09
PARP10	-2.23401	5.59814	1.51205e-09
PTMA	-1.4607	10.1318	1.81615e-09
TRIM28	-2.0626	9.88541	1.85474e-09
FOXM1	-2.09871	7.12149	1.93453e-09
SNORA48	-1.43013	6.28289	2.29892e-09
TMEM164	-2.05991	7.30249	2.84089e-09
POLR2L	-1.7844	7.47156	3.03542e-09
UBE2S	-2.07189	8.18383	3.44146e-09
HIST1H2BJ	-3.15937	3.26465	3.88053e-09
SENP3-EIF4A1	-1.26912	10.5559	3.88147e-09
ARHGDIG	-3.84089	2.78233	3.94608e-09
RIMS4	-2.74991	5.26566	4.10338e-09
HSPBP1	-2.12319	6.41085	4.19683e-09
HDGF	-1.79453	9.29939	4.3758e-09
WBSCR16	-2.06362	5.88687	4.4388e-09
IRX3	-1.79735	7.03963	4.62809e-09
HSD3B7	-2.24641	6.42209	4.66816e-09
INHA	-2.29487	5.31588	5.26807e-09
RPS26	-1.66661	8.70799	5.80222e-09
MTFP1	-2.24198	4.74576	6.69689e-09
FAIM3	-5.02087	2.83939	6.70495e-09
NDUFB10	-1.67412	7.7301	7.72511e-09
THBS1	-2.06615	8.15338	7.82516e-09
GEMIN4	-1.95959	5.68571	7.88806e-09
PPP2R4	-1.98932	8.73715	8.54913e-09
AIF1L	-1.90686	6.86025	8.61565e-09
ACKR3	-1.54992	8.2625	8.94645e-09
TRIP13	-2.24611	5.13	8.99657e-09
SNRPA	-1.65252	7.3553	9.3119e-09
NRARP	-2.10351	5.11709	1.01872e-08
THOP1	-2.1899	5.80339	1.03756e-08
PFN1	-1.86303	10.8717	1.06447e-08
WDR34	-1.96786	8.26703	1.07415e-08
KLK6	-3.38602	3.07221	1.12706e-08
IL4R	-3.00115	3.68204	1.25374e-08
KRT81	-3.17989	4.12309	1.31645e-08
POC1A	-3.14509	4.1529	1.3211e-08
F12	-2.12785	5.09405	1.41743e-08
DNPH1	-2.07917	5.98955	1.65878e-08
SCUBE2	-2.80319	4.13748	1.70819e-08
SF3A2	-2.00554	6.53217	1.79016e-08
NUDC	-1.41712	7.14802	1.8072e-08
MZT2B	-1.97969	7.8773	1.84421e-08
LY6E	-2.02709	8.95513	1.92947e-08
PA2G4	-1.30014	8.69516	1.93385e-08
GLIDR	-2.32049	4.07239	1.98235e-08
ID1	-1.8225	5.84087	2.11257e-08
HNRNPM	-1.71471	7.41024	2.13201e-08
SMOX	-2.46559	4.32702	2.17268e-08
CLN6	-1.84715	6.84284	2.34083e-08
PXMP2	-2.26206	4.74406	2.76619e-08
NME4	-1.90654	8.09791	2.9184e-08
UBE2T	-1.79944	5.899	3.37165e-08
GABRD	-4.00719	1.55558	3.54999e-08
S100A7	-4.02357	3.10803	3.57824e-08
SLC25A22	-2.23291	5.49807	3.9663e-08
B4GALT2	-2.0771	6.06659	4.14648e-08
PCSK6	-2.86005	4.32343	4.22723e-08
MIR3615	-2.06552	7.41022	4.24221e-08
GSTO1	-1.78243	5.42358	4.76257e-08
NR2C2AP	-1.92001	5.81134	4.77132e-08
RPS6KA4	-2.06789	5.99323	4.80139e-08
PRMT1	-1.74171	8.35805	4.88026e-08
BCL2L12	-1.949	5.14235	5.5722e-08
SAPCD2	-1.7118	7.13434	6.22064e-08
C17orf53	-2.75236	3.36368	6.68687e-08
CFL1	-1.70182	11.2529	6.90194e-08
MPDU1	-1.93416	6.99824	6.98186e-08
PITX1	-3.06259	3.47028	7.19879e-08
HN1	-1.49224	7.84837	7.25546e-08
MGAT5B	-2.38773	5.19874	7.28948e-08
MRPL11	-1.78678	6.47452	7.49786e-08
CCNF	-2.10459	5.68361	7.57689e-08
NUP62	-1.54553	6.93202	7.70914e-08
SNORA67	-1.29166	7.16961	7.75055e-08
ZDHHC12	-1.98293	7.51763	7.93315e-08
KCTD15	-1.79108	5.58371	7.98518e-08
S100A13	-1.83458	7.28549	7.99808e-08
PSMC3	-1.4047	8.46452	8.01811e-08
AQP3	-1.93041	6.35845	8.09233e-08
MRPL23	-2.10859	5.40055	8.41324e-08
MRPL20	-1.53877	6.71614	8.43091e-08
RUVBL1	-1.43575	6.4801	8.43944e-08
LMNB2	-1.87607	6.86645	8.66859e-08
APRT	-1.95279	8.02587	8.76757e-08
ACTB	-1.57626	12.8382	9.19467e-08
LSM4	-1.62383	7.85006	9.43616e-08
ACACB	-1.74202	5.99325	9.96242e-08
P2RY2	-2.14314	7.36365	1.00789e-07
C16orf59	-2.70018	4.31792	1.04348e-07
SEMA6B	-2.444	5.42578	1.0441e-07
ENDOG	-1.88317	5.72299	1.07494e-07
IL2RB	-6.66028	1.68898	1.08374e-07
FOXI1	-3.19293	3.23108	1.08946e-07
SIVA1	-2.11171	6.36528	1.09499e-07
ISOC2	-1.97528	6.7919	1.11515e-07
LAD1	-1.74725	7.27761	1.13779e-07
SIDT1	-1.89564	5.416	1.14327e-07
FAM213B	-1.85792	6.0976	1.19734e-07
NCAPD2	-1.41429	6.47043	1.21095e-07
MIF	-1.91733	9.42588	1.23057e-07
THSD4	-1.79422	6.36558	1.30895e-07
NKAIN1	-2.41112	5.67746	1.31215e-07
PLEKHA4	-2.22126	4.26668	1.32345e-07
SLC19A1	-2.10032	6.11541	1.33104e-07
DNASE1L2	-2.78971	4.2653	1.33266e-07
SLC35A4	-1.8411	7.34481	1.337e-07
FBL	-1.57108	8.09004	1.35019e-07
ODC1	-1.49535	6.21659	1.35673e-07
ATP5D	-1.93902	7.32452	1.39201e-07
PHLDA2	-1.88379	6.61851	1.40753e-07
COMMD4	-1.85394	6.50083	1.45086e-07
GFRA2	-5.09164	1.57712	1.45535e-07
RNF223	-1.68115	6.18438	1.47667e-07
TGFBR3L	-5.10774	1.9829	1.52308e-07
SUV39H1	-2.865	4.69322	1.53583e-07
LMNB1	-2.24815	6.39713	1.56793e-07
RAB8A	-1.25297	7.47549	1.61777e-07
ID3	-1.69732	8.37154	1.65268e-07
GRIK3	-5.21947	2.5551	1.72666e-07
PES1	-1.5599	7.03637	1.75018e-07
UNC119B	-1.97976	5.0611	1.78365e-07
TMPRSS3	-3.21376	2.39923	1.80691e-07
MANEAL	-1.92743	6.12665	1.81207e-07
S100A16	-1.98759	7.22854	1.9693e-07
VWA1	-2.06404	6.22769	1.99457e-07
ZHX2	-1.64243	6.13568	2.02009e-07
CYC1	-1.86372	8.57371	2.16043e-07
RUVBL2	-1.83421	7.76834	2.16941e-07
DDX56	-1.56435	6.83852	2.30688e-07
DPYSL4	-3.00218	3.54832	2.41506e-07
NUDT1	-1.83831	5.36238	2.5923e-07
GRWD1	-1.77962	6.76089	2.84838e-07
CD3EAP	-1.94852	5.52897	2.95954e-07
SIX5	-1.92822	5.53279	2.99441e-07
RFC2	-1.71023	5.89335	3.02233e-07
SPRN	-4.34681	3.26824	3.10067e-07
NCS1	-1.82531	6.00373	3.18869e-07
COMT	-1.63955	7.23998	3.19689e-07
PRDX2	-1.69303	9.05745	3.23848e-07
PRR7	-1.80222	5.98738	3.27922e-07
NHP2	-1.57959	8.79903	3.27986e-07
IPO4	-1.95353	7.95504	3.40335e-07
MTL5	-1.85808	4.63618	3.55763e-07
RAMP1	-1.83932	6.18782	3.61951e-07
PAQR4	-1.89112	6.0364	3.65258e-07
PSMB10	-2.38074	4.71748	3.84269e-07
FAM83D	-2.38379	4.32389	3.86768e-07
REEP4	-1.71111	5.90025	3.96427e-07
PGAM4	-1.79945	5.55026	4.074e-07
CD151	-1.6958	7.4547	4.16322e-07
MEPCE	-1.63182	7.35319	4.33462e-07
MIR4761	-2.1108	4.18685	4.36265e-07
INCENP	-1.61064	5.95776	4.41307e-07
RAD51	-3.0171	3.44957	4.44107e-07
RIBC2	-4.49471	1.82553	4.49454e-07
SRSF2	-1.10334	7.72583	4.60996e-07
NBL1	-2.99933	3.29272	4.65227e-07
PCBD1	-1.65164	6.34324	4.85252e-07
TUBB4B	-1.62834	9.80825	4.90239e-07
PPIA	-1.15968	10.2916	4.97989e-07
MRPL12	-1.80458	7.21817	4.98081e-07
TCF19	-2.12104	4.44909	5.23974e-07
IMP4	-1.49529	6.90905	5.24162e-07
TUBG1	-1.58261	7.51931	5.29454e-07
TMEM238	-2.02773	5.55999	5.30093e-07
ZNF703	-1.95088	7.82517	5.43305e-07
LYPD3	-1.72712	7.24714	5.51477e-07
EIF6	-1.77828	7.57464	5.67674e-07
SCAMP5	-1.76197	6.94274	6.03919e-07
NFIX	-3.28415	3.13232	6.16756e-07
CENPO	-1.99933	5.12511	6.17324e-07
AGMAT	-3.70339	2.69444	6.25818e-07
PTGES2	-1.71038	7.1518	6.26393e-07
CIT	-2.10904	4.7909	6.33747e-07
SPR	-1.60168	7.15004	6.45041e-07
TXNRD2	-2.10364	4.36973	6.50986e-07
SLC43A2	-1.96585	6.54459	6.50986e-07
NDUFB11	-1.74645	7.17997	6.51768e-07
AREG	-1.89011	5.04613	6.6346e-07
TRAIP	-2.70475	3.1413	7.16777e-07
PPP1CA	-1.65925	9.16519	7.34423e-07
ACOT2	-1.95677	4.61125	7.45558e-07
USP11	-1.75238	7.08784	7.82544e-07
SNRPB	-1.55603	8.22933	7.87886e-07
DUS3L	-1.93748	4.59976	7.99556e-07
EVL	-1.23969	8.37783	8.06899e-07
MIR6872	-3.51196	2.77669	8.6244e-07
RBM14	-1.66092	7.28737	8.65315e-07
PDZK1	-3.53443	4.12169	8.93147e-07
TUBB6	-1.47069	6.77935	9.15117e-07
TRIM25	-1.42474	7.28529	9.24924e-07
HSD17B10	-1.52525	7.50568	9.26899e-07
PIF1	-2.65206	3.31683	9.41393e-07
RAD54L	-2.75159	3.71443	9.43515e-07
CCDC86	-1.77636	6.49461	9.77405e-07
PHPT1	-1.72339	7.61393	1.00321e-06
ICAM3	-2.30023	4.53668	1.00437e-06
CTSD	-1.77372	12.3235	1.01873e-06
GINS1	-2.07614	5.03453	1.04827e-06
PRMT5	-1.4713	7.48924	1.07389e-06
HMCES	-1.24201	6.70169	1.09066e-06
EIF5AL1	-1.78325	5.2642	1.10838e-06
PTTG1	-1.91594	5.69118	1.11324e-06
TNFRSF18	-3.25607	2.45685	1.13737e-06
MRPL4	-1.6252	7.48754	1.17012e-06
ASCL2	-2.19193	4.38306	1.17361e-06
METTL7B	-2.62816	3.35629	1.28167e-06
MRPS2	-1.67238	6.88442	1.29644e-06
C1QTNF6	-1.71216	7.84436	1.31639e-06
SF3B4	-1.46919	8.55479	1.35346e-06
XRCC3	-1.95776	5.59926	1.36132e-06
PKP3	-1.739	7.12445	1.36332e-06
AMIGO3	-2.11547	4.36036	1.37939e-06
TMEM109	-1.66632	6.91864	1.39185e-06
NRM	-2.32068	4.96284	1.42132e-06
FARSA	-1.67031	7.79558	1.42648e-06
HNRNPL	-1.21532	8.39867	1.43102e-06
PGAM5	-1.55366	7.06674	1.44679e-06
PGAM1	-1.32114	8.91656	1.44759e-06
SMTN	-1.88928	5.69218	1.47956e-06
POLE	-1.86858	6.63489	1.49649e-06
KIAA1324	-1.76903	6.272	1.50588e-06
STARD10	-1.62277	9.21307	1.63289e-06
KRT18	-1.52904	13.5081	1.64919e-06
RRS1	-1.24688	5.98642	1.70979e-06
BOP1	-1.66449	7.14616	1.77459e-06
OASL	-2.80132	2.92605	1.83685e-06
ECE1	-1.68337	7.95553	1.91375e-06
NDST1	-2.05715	6.41939	1.92977e-06
DAK	-1.60036	6.59797	1.96764e-06
DBNDD2	-1.8739	5.0375	1.97164e-06
PCDHGC3	-1.63786	6.0211	2.05335e-06
MIR4258	-2.09808	3.61816	2.08752e-06
CRIP2	-1.52139	8.37007	2.10412e-06
VPS52	-1.28841	6.37745	2.10988e-06
FDXR	-1.73732	6.00195	2.17605e-06
PPP1R14B	-1.64809	8.21455	2.25794e-06
C1orf233	-2.02099	6.78837	2.27432e-06
WISP2	-1.64997	9.13431	2.31197e-06
CCDC106	-1.97364	5.25135	2.344e-06
MCM4	-1.33234	7.22715	2.36265e-06
CALM3	-1.47868	9.02862	2.37058e-06
NXPH3	-3.36272	2.10235	2.43423e-06
CD320	-2.02099	5.73104	2.47509e-06
SLC27A3	-1.71257	5.75085	2.49665e-06
POLD1	-1.61152	6.04882	2.50158e-06
SNHG9	-2.48854	3.35066	2.54688e-06
H2AFY2	-1.54691	5.19893	2.54961e-06
RHOV	-1.44012	6.7628	2.554e-06
SERPINA1	-1.77693	4.83089	2.5558e-06
SHROOM1	-2.4913	3.0924	2.57942e-06
MXD3	-2.01322	3.92155	2.60623e-06
ARRB2	-1.6802	6.12281	2.65603e-06
PTBP1	-1.4625	8.63495	2.67156e-06
RPL10	-1.44475	10.9843	2.71066e-06
IFI6	-1.43319	8.82375	2.72754e-06
SRA1	-1.61447	5.67365	2.7548e-06
NOC2L	-1.44784	8.12701	2.82384e-06
SLC29A1	-2.0323	5.67624	2.93081e-06
NUDT14	-1.90742	5.92899	3.01056e-06
METTL1	-1.70717	4.99756	3.0135e-06
TBCD	-1.51	7.19125	3.02992e-06
IFRD2	-1.84918	6.01413	3.07906e-06
CRLF1	-2.05477	4.81108	3.08976e-06
HRAS	-1.52251	6.41846	3.15259e-06
KCNE4	-1.35224	6.31429	3.21731e-06
MIR6807	-1.62242	5.1135	3.24248e-06
EMC10	-1.6038	7.7652	3.32851e-06
SF3B5	-1.58692	6.8496	3.33409e-06
SMAGP	-2.21215	3.50364	3.3479e-06
SDF2L1	-1.57638	5.60353	3.41868e-06
GSG2	-2.47157	3.40882	3.45552e-06
GAPDH	-1.47113	12.3042	3.48788e-06
SPRR1B	-8.30292	1.09502	3.53578e-06
TXNDC15	-1.69648	4.87287	3.54866e-06
NUDT16L1	-1.67612	6.39743	3.5511e-06
MRPS12	-1.71969	6.61677	3.66003e-06
SPC24	-2.64591	3.75187	3.6937e-06
TIMM8B	-1.828	5.41074	3.70547e-06
HPDL	-1.91958	4.78749	3.71737e-06
C19orf40	-2.39492	2.63648	3.79968e-06
MYEOV2	-1.45485	6.61431	3.83085e-06
KIF20A	-1.84088	5.40181	3.91596e-06
CAPNS1	-1.53595	9.57419	3.95698e-06
RMI2	-2.02412	3.7481	3.97294e-06
LPAR2	-1.56948	6.03777	4.01172e-06
FAM57A	-2.21474	4.19787	4.02897e-06
DCTPP1	-1.48857	7.04801	4.11688e-06
LINC00152	-1.70702	4.67811	4.16764e-06
ATAD3A	-1.56106	6.55889	4.19578e-06
COX8A	-1.59952	8.50843	4.25466e-06
TRIP6	-1.41987	7.87654	4.30708e-06
SAMD1	-1.72508	6.51681	4.3689e-06
NES	-2.02406	3.75561	4.4529e-06
2009-09-01	-1.5945	9.55243	4.458e-06
MRPS18B	-1.39327	6.3531	4.46327e-06
ARPC4	-1.43298	8.10053	4.54406e-06
ANAPC15	-1.51475	5.67938	4.57354e-06
OAS1	-1.76166	4.45929	4.58059e-06
C1orf122	-1.59545	6.22645	4.65458e-06
ZNF511	-1.7801	5.83722	4.69401e-06
LOXL1	-2.35956	3.96128	4.71047e-06
CYBA	-1.65013	9.06323	4.72894e-06
SOX3	-2.01188	4.50157	4.78245e-06
TYRO3	-2.31384	3.65104	4.87717e-06
C20orf27	-1.59294	7.53148	5.08969e-06
ALG3	-1.62949	6.92217	5.15309e-06
TMEM54	-1.61166	6.67334	5.15594e-06
LRG1	-3.35378	2.27796	5.16563e-06
TIMM10	-1.73159	5.47126	5.38847e-06
TGM2	-6.46584	1.50669	5.43426e-06
CHAF1B	-1.9175	3.94755	5.52734e-06
TRAP1	-1.50966	7.86607	5.56663e-06
DCAF15	-1.44067	6.15568	5.57272e-06
ISG20	-1.63864	4.83451	5.69339e-06
MMACHC	-2.09807	3.69561	5.8014e-06
CSRNP1	-1.63194	6.35932	5.80779e-06
RPS2	-1.59087	11.9568	5.96941e-06
FIBCD1	-1.90069	5.02241	5.99257e-06
PYCARD	-1.71498	5.5761	6.05148e-06
FAM127B	-1.3476	6.97194	6.09758e-06
PGLYRP2	-3.29838	2.18162	6.13401e-06
PRR13	-1.2642	8.41089	6.21651e-06
TSEN34	-1.5194	6.99687	6.25467e-06
FAM83H-AS1	-1.50469	7.36081	6.30588e-06
ARHGDIA	-1.6292	9.51492	6.35378e-06
SNORA10	-1.79724	9.0198	6.50428e-06
MT2A	-1.51991	5.92051	6.51321e-06
RAN	-1.0491	8.60454	6.52034e-06
CYP4F22	-2.62342	2.80404	6.92152e-06
HSPB8	-1.22663	9.21104	7.1083e-06
NPM3	-1.73007	5.55528	7.11239e-06
TUSC1	-2.06039	3.89814	7.21107e-06
MATK	-2.49212	4.16572	7.22753e-06
RAMP3	-3.75492	2.43405	7.29623e-06
MRPS24	-1.62732	6.27394	7.3015e-06
C1QL1	-2.27841	3.72435	7.40054e-06
GSK3A	-1.57851	7.46154	7.42879e-06
RNF26	-1.77456	6.45016	7.44544e-06
GADD45GIP1	-1.6982	6.75618	7.49876e-06
HMGA1	-1.62733	7.70858	7.54315e-06
HNRNPA0	-1.29028	7.71752	7.65188e-06
TMEM222	-1.61144	5.77376	7.68424e-06
C5AR2	-2.51545	3.96082	7.71231e-06
SHISA5	-1.57621	7.7506	7.78238e-06
IRF9	-1.32966	6.50806	7.81307e-06
EDF1	-1.3253	8.71038	7.88995e-06
MRPL38	-1.50298	6.95341	7.91585e-06
NAA38	-1.75188	6.80273	8.03726e-06
SERHL2	-2.09226	3.55409	8.14734e-06
RPS9	-1.4829	9.60487	8.24054e-06
TMEM121	-2.32626	3.21575	8.3307e-06
ARHGEF19	-1.72852	5.27758	8.35116e-06
IRF2BP1	-1.58507	6.14583	8.41148e-06
CLPP	-1.65395	6.09714	8.56284e-06
PAFAH1B3	-1.80965	6.43369	8.72106e-06
PCBP1	-1.19153	8.92719	8.76718e-06
AES	-1.43788	8.01234	8.84195e-06
TRIM14	-1.93593	4.01813	8.96043e-06
MRPL37	-1.35804	7.03489	9.0952e-06
CDC25A	-2.6701	3.07149	9.12489e-06
FANCG	-1.54146	5.65864	9.17812e-06
UCK2	-1.40326	5.29141	9.21743e-06
ATP5G1	-1.41466	7.41781	9.27151e-06
USP5	-1.57746	7.81042	9.31575e-06
CRELD2	-1.65672	5.77892	9.70015e-06
AURKAIP1	-1.51768	7.58413	9.89941e-06
SNORD10	-1.03014	6.29677	9.92688e-06
PPIH	-1.59094	4.57768	9.96992e-06
CCNB2	-1.98885	4.98322	1.0003e-05
SH3BP1	-1.87415	4.68657	1.02225e-05
PRELID1	-1.44862	8.63007	1.04376e-05
ORC1	-2.23045	3.6657	1.05225e-05
SFPQ	-1.43703	7.54567	1.05448e-05
TONSL	-1.51872	6.26729	1.05517e-05
URGCP-MRPS24	-1.57582	6.28348	1.08732e-05
EXOSC6	-1.31445	5.86242	1.09992e-05
LGALS1	-1.63684	7.16386	1.10297e-05
CHAF1A	-1.92905	4.80662	1.12237e-05
TRMT61A	-1.65449	5.91074	1.12786e-05
PAK4	-1.59938	8.13805	1.12811e-05
PCNA	-1.52081	6.09175	1.13882e-05
RUSC1	-1.4532	6.51877	1.16823e-05
FAM127C	-1.30393	5.78477	1.1684e-05
CAMK2N2	-2.03459	4.07197	1.19586e-05
LY6G5C	-3.49421	1.31547	1.19897e-05
PODXL2	-1.5274	6.26654	1.20077e-05
SYT12	-1.53366	7.86164	1.20314e-05
MIR4751	-2.35033	3.31467	1.20522e-05
PYCRL	-1.78802	5.93959	1.21775e-05
DOHH	-1.95305	4.46308	1.22196e-05
WDR62	-1.74462	6.16767	1.23025e-05
ARNT2	-2.42947	3.75129	1.24074e-05
DPP9	-1.59273	7.07422	1.24696e-05
HAUS7	-1.74205	4.88378	1.24835e-05
YBX2	-1.44789	5.73151	1.25304e-05
RCC1	-1.29782	7.40118	1.28409e-05
LOC728673	-2.28666	2.61988	1.28585e-05
MRPL49	-1.41829	7.25387	1.29681e-05
RAVER1	-1.63415	7.70565	1.30681e-05
DHRS4L1	-2.4871	3.07739	1.32254e-05
SEPW1	-1.44119	6.88996	1.36192e-05
MIR6805	-1.57198	7.61278	1.36334e-05
STOML2	-1.36176	7.35507	1.37024e-05
NDUFB8	-1.40192	6.71489	1.37279e-05
ATP5G2	-1.37089	8.65588	1.37561e-05
PYROXD2	-1.51239	4.98604	1.38108e-05
ATP5J2	-1.38047	8.24426	1.38301e-05
FMNL1	-2.84188	2.19498	1.39707e-05
AKT1S1	-1.52646	8.03423	1.40682e-05
CYR61	-1.43401	5.63462	1.42596e-05
PHB	-1.19702	9.06107	1.45387e-05
TMEM223	-1.62178	4.93916	1.46814e-05
PUF60	-1.41966	8.30405	1.47523e-05
POLR3K	-1.37139	5.86289	1.48024e-05
ATP5B	-1.08379	9.78142	1.48727e-05
LOC554249	-2.0441	3.18651	1.49014e-05
CCT3	-0.983479	8.47266	1.49086e-05
LOC102724238	-2.0441	3.18651	1.49278e-05
PSME2	-1.0438	7.54675	1.49938e-05
CHCHD5	-1.71269	5.67914	1.52197e-05
PLIN4	-4.17319	1.70386	1.54781e-05
MZT2A	-1.57814	6.81832	1.55433e-05
TIMELESS	-1.25877	6.86967	1.56214e-05
RAB11B	-1.48711	6.01756	1.56974e-05
KCNK5	-2.04067	3.74885	1.58869e-05
BCAT2	-1.42309	6.52794	1.61961e-05
HYI	-1.7427	3.93228	1.62545e-05
DPH2	-1.5251	5.62467	1.62757e-05
TMEM185B	-1.19914	6.0013	1.63123e-05
ARF5	-1.49153	8.06408	1.64054e-05
CRABP2	-1.35831	9.78643	1.66031e-05
NLE1	-1.87782	3.95163	1.67387e-05
FLOT2	-1.49745	7.20912	1.67966e-05
LRRC59	-1.01796	8.49706	1.68577e-05
TMEM229B	-1.94982	5.34493	1.69666e-05
FIS1	-1.53792	7.7772	1.70484e-05
MDK	-1.51815	7.09979	1.73084e-05
DNLZ	-1.80603	5.1114	1.7612e-05
FAU	-1.54643	9.09677	1.76756e-05
C1QBP	-0.98447	7.78856	1.77886e-05
MDH2	-1.35847	8.54822	1.78316e-05
ZNF444	-1.5605	6.26139	1.79677e-05
ITGB5	-1.2965	8.27939	1.82781e-05
PDXP	-1.81341	5.11358	1.83509e-05
SAC3D1	-1.57001	5.52254	1.84726e-05
C16orf13	-1.42805	6.76651	1.97148e-05
BRINP2	-8.59052	0.656499	1.97457e-05
UBTF	-1.26979	7.34565	1.98566e-05
GREB1	-1.60345	8.75163	1.9955e-05
NME3	-1.32207	6.53715	2.03125e-05
CYB561A3	-1.55117	6.02318	2.0369e-05
SF3A1	-1.27431	7.16731	2.04748e-05
ADCY5	-1.6209	6.42961	2.04795e-05
UBE2M	-1.3899	7.8306	2.06021e-05
CDC25C	-2.34654	2.93045	2.11972e-05
MKI67	-2.57807	6.94797	2.12498e-05
HMGB2	-1.66103	6.16093	2.16345e-05
CAMK1	-3.28893	2.52883	2.17184e-05
DHRSX	-2.10342	3.70398	2.18384e-05
DUT	-1.70444	4.64077	2.21562e-05
SUSD2	-2.02289	3.58786	2.25749e-05
HIST2H2AC	-2.18215	3.42884	2.28107e-05
LAGE3	-1.43711	6.95742	2.28922e-05
BCL7C	-1.72123	4.92048	2.29067e-05
BST2	-1.34992	6.07115	2.30341e-05
BRI3BP	-1.50041	4.87702	2.31203e-05
C19orf24	-1.56012	5.97783	2.31711e-05
EXOSC4	-1.63202	5.92806	2.33492e-05
MAPK4	-3.95081	3.12964	2.34134e-05
INO80E	-1.36077	6.38965	2.35753e-05
UNC5A	-3.45424	2.94847	2.35866e-05
SLC25A11	-1.44104	7.24709	2.36002e-05
NUBP2	-1.57389	6.43385	2.42077e-05
SSRP1	-1.08926	6.86233	2.42112e-05
MMP9	-3.95505	2.06589	2.42159e-05
RPL41	-1.16272	11.5031	2.43157e-05
RPL28	-1.36282	10.432	2.43204e-05
NDUFA13	-1.53024	8.29089	2.44642e-05
IGFLR1	-2.66426	3.39698	2.45352e-05
RIN3	-5.18723	2.87601	2.45781e-05
PCDHGA11	-1.38534	5.64629	2.45822e-05
POLR2E	-1.38527	7.50081	2.51287e-05
ACTL8	-9.95083	1.10212	2.5459e-05
WNT3A	-5.30782	1.16514	2.55852e-05
NOP56	-1.01769	6.84733	2.60369e-05
SNORA70	-1.26563	8.16793	2.62287e-05
TIMP1	-1.37967	7.87669	2.70095e-05
TARBP2	-1.48298	5.8665	2.76978e-05
C8orf33	-1.23746	6.16576	2.77852e-05
TFF3	-1.99525	5.03146	2.78536e-05
KRT8	-1.34389	14.4875	2.78815e-05
ZNF710	-1.61837	5.12388	2.80724e-05
GATA4	-3.28196	2.52657	2.81944e-05
CHD3	-1.32952	8.42309	2.8433e-05
SLC24A3	-1.40912	5.35539	2.84332e-05
KRT19	-1.35419	12.3087	2.85771e-05
CHTF8	-1.38942	7.20866	2.91388e-05
SYDE1	-3.33942	1.9665	2.92556e-05
CALML5	-1.88965	4.12466	2.94421e-05
LSM2	-1.46549	5.4491	2.96402e-05
TMEM241	-1.50318	4.63467	2.98454e-05
PPIF	-1.26553	6.7269	2.99515e-05
CCNB1	-1.32435	6.5728	3.01129e-05
EFHD2	-1.53631	6.0269	3.01418e-05
HS3ST3A1	-2.72948	2.35498	3.02856e-05
TTLL12	-1.6817	6.25089	3.03359e-05
NDUFA11	-1.45198	6.42926	3.08637e-05
SNRNP70	-1.23841	7.99475	3.2003e-05
PSRC1	-1.47748	5.1523	3.20966e-05
DHX37	-1.54204	6.32561	3.24208e-05
TCTN3	-1.17318	5.55194	3.25566e-05
PCDHGB2	-1.4089	5.24354	3.29464e-05
SLC39A4	-1.62458	5.56156	3.30327e-05
FAM110A	-1.52159	5.86907	3.34475e-05
CCDC94	-1.49841	5.06516	3.37207e-05
IL27RA	-2.16345	4.3278	3.41386e-05
PMVK	-1.41702	5.69141	3.41901e-05
RAB1B	-1.42856	9.67828	3.43328e-05
TMEM184A	-1.38383	6.62776	3.50824e-05
P2RX5-TAX1BP3	-1.29	7.36668	3.53888e-05
PCDHGA5	-1.40742	5.23016	3.54581e-05
HMGB3	-1.64047	6.65496	3.55631e-05
SLC52A2	-1.48883	7.48843	3.5916e-05
KEAP1	-1.5046	6.82407	3.6022e-05
TGIF2	-1.50511	6.20771	3.61438e-05
MESDC1	-1.51304	6.37443	3.617e-05
SEMA4A	-1.99777	3.70006	3.63383e-05
P3H4	-1.39778	5.86247	3.64964e-05
NUP85	-1.25324	5.98082	3.65601e-05
PCDHGB3	-1.41348	5.22805	3.67492e-05
ALG1	-1.41647	5.5592	3.69109e-05
RPS16	-1.31611	10.1278	3.79751e-05
PPP2R1A	-1.3526	8.77055	3.80004e-05
REEP6	-1.5329	6.07393	3.86645e-05
SYS1-DBNDD2	-1.48993	5.4733	3.87634e-05
NFIC	-1.60085	7.02492	3.88535e-05
COTL1	-1.30647	6.58096	3.94724e-05
RBM14-RBM4	-1.22652	7.24734	3.9773e-05
C17orf49	-1.47094	5.88582	4.01178e-05
OTUB1	-1.29929	7.93088	4.0434e-05
WDR54	-1.78574	5.38495	4.08296e-05
UQCC3	-1.55916	5.6796	4.14025e-05
SMPDL3B	-2.01132	3.73591	4.16897e-05
C7orf50	-1.33546	8.15785	4.19413e-05
GPI	-1.30916	9.7637	4.19886e-05
ERF	-1.4074	7.05144	4.206e-05
PCDHGA8	-1.40207	5.22174	4.22213e-05
PCDHGA10	-1.37423	5.26	4.26263e-05
PCDHGA12	-1.3927	5.26999	4.28455e-05
ITPK1	-1.36789	8.81298	4.30287e-05
MIR6875	-1.80672	4.1883	4.30768e-05
RCOR2	-2.55306	2.84318	4.31907e-05
ZNF414	-1.78508	3.72263	4.3724e-05
MRPL24	-1.22854	6.32459	4.38103e-05
NDUFS8	-1.48398	7.35037	4.41805e-05
PELP1	-1.33599	7.36379	4.4206e-05
TM9SF1	-1.30012	7.26792	4.42804e-05
PCDHGB1	-1.33931	5.3777	4.44382e-05
LPPR2	-1.44754	7.75401	4.44944e-05
DRG2	-1.3865	6.03874	4.44972e-05
JUNB	-1.31558	8.59177	4.47446e-05
NRGN	-2.30163	3.35905	4.5213e-05
ACTG1	-1.22944	12.0833	4.53572e-05
PMF1	-1.29547	5.66064	4.54434e-05
DPM3	-1.73043	4.88501	4.6452e-05
CCDC85B	-1.6394	6.24242	4.67559e-05
PMEPA1	-1.18152	6.50879	4.69984e-05
PCDHGA6	-1.38932	5.2417	4.77161e-05
ARMC6	-1.42016	6.38555	4.77384e-05
PCDHGA3	-1.3944	5.23024	4.80845e-05
PCDHGA9	-1.34797	5.29372	4.85185e-05
PCDHGA4	-1.39477	5.23695	4.96987e-05
LPPR3	-2.68146	1.91708	4.98404e-05
DPF1	-2.34287	2.83771	4.98942e-05
TMPO-AS1	-2.428	2.38521	5.03367e-05
TCOF1	-1.2953	6.58463	5.0656e-05
ECI1	-1.44363	6.10757	5.07573e-05
SEPN1	-1.95337	6.24184	5.1047e-05
TP73	-3.86606	2.67116	5.1676e-05
MRPL28	-1.53757	7.20686	5.17216e-05
PDAP1	-0.911436	8.09198	5.18175e-05
C4orf48	-1.6648	5.53403	5.20908e-05
CILP2	-2.81224	2.59932	5.22053e-05
POLDIP2	-1.34166	7.84713	5.27068e-05
RPL35	-1.33831	9.67627	5.31033e-05
PCDHGA7	-1.37971	5.22903	5.32123e-05
NOP16	-1.29791	5.62111	5.36009e-05
NCAPH2	-1.4867	5.1541	5.36568e-05
FANCA	-1.65409	5.19896	5.39764e-05
CENPW	-2.20065	3.15128	5.40716e-05
ETFB	-1.27169	6.66218	5.41517e-05
SRC	-2.08765	4.51519	5.42046e-05
FSTL4	-1.73496	4.55476	5.44138e-05
S100A8	-3.46122	3.07939	5.48343e-05
RPLP0	-1.27335	11.5524	5.51792e-05
PCDHGB7	-1.36891	5.28731	5.60707e-05
TPI1P3	-2.9734	1.99429	5.65341e-05
MSRA	-1.95342	3.12789	5.79504e-05
PUS1	-1.27438	5.81834	5.81635e-05
CYB561	-1.20188	9.12834	5.81721e-05
ARF3	-1.25813	9.18161	5.82034e-05
PCDHGA1	-1.35713	5.26229	5.83024e-05
EIF3B	-0.959565	8.74884	5.91595e-05
NRSN2	-1.49459	6.21745	6.01647e-05
CNPPD1	-1.40157	7.13557	6.08722e-05
CCDC137	-1.321	5.98873	6.1096e-05
AHCY	-1.28996	8.57759	6.12722e-05
CYP2S1	-2.55168	2.53574	6.20215e-05
TXN2	-1.37546	6.96106	6.23699e-05
RBM38	-1.39274	6.88418	6.26037e-05
RPS6KB2	-1.33083	7.14039	6.27704e-05
PCDHGC5	-1.37408	5.26748	6.32493e-05
ATXN7L3B	-1.0472	7.65618	6.326e-05
RPS15	-1.26655	9.06536	6.39004e-05
PSMB6	-1.20225	7.75521	6.43751e-05
PCDHGB6	-1.35764	5.27132	6.45081e-05
ERAL1	-1.34363	6.41871	6.48623e-05
VKORC1	-1.2347	6.97296	6.53968e-05
TELO2	-1.38963	6.33245	6.54033e-05
TECR	-1.43634	8.65905	6.61432e-05
ZNF428	-1.35679	5.40886	6.67091e-05
REEP2	-2.33979	2.89555	6.67995e-05
TIMM50	-1.28514	6.80517	6.71233e-05
ZP3	-1.70715	4.63902	6.78098e-05
RHNO1	-1.27852	4.95867	6.85815e-05
PMP22	-1.30872	4.97576	6.9183e-05
PCDHGC4	-1.37369	5.26837	6.92368e-05
SNORA68	-1.48807	8.01202	6.94384e-05
KHSRP	-1.30131	7.63918	7.04043e-05
PRPF19	-1.2973	7.88833	7.0708e-05
G6PC3	-1.38823	6.84835	7.10491e-05
CAPG	-1.48771	5.54152	7.12912e-05
TUBA3E	-4.51066	1.03393	7.18158e-05
RNPS1	-1.1133	7.8567	7.1983e-05
ALDH1B1	-1.43524	4.73162	7.24698e-05
RPL18A	-1.43503	10.5616	7.27437e-05
EPS8L1	-1.41897	5.0284	7.34503e-05
SLC10A3	-1.47925	6.14979	7.36421e-05
BCKDHA	-1.46289	6.47637	7.38742e-05
RAE1	-1.0606	7.03672	7.41551e-05
SNORA64	-1.30199	8.69368	7.42309e-05
U2AF2	-1.31858	8.92445	7.45486e-05
CDK4	-1.19904	7.99132	7.49725e-05
EIF3G	-1.31513	8.19577	7.53523e-05
SMPD4	-1.27839	7.38113	7.65522e-05
ZNF618	-2.76303	3.89005	7.70893e-05
IRAK1	-1.45825	9.05576	8.02454e-05
EPHB2	-2.43795	3.58336	8.03227e-05
SPAG5	-1.69974	5.67576	8.06591e-05
C10orf2	-1.65459	4.22043	8.13342e-05
LYPD1	-1.59756	4.18431	8.22448e-05
UBE2I	-1.09046	7.69784	8.29156e-05
DGAT2	-1.70169	4.34592	8.33284e-05
XYLT1	-2.35131	3.68351	8.34795e-05
ACOT1	-1.91463	3.91154	8.38159e-05
CUEDC2	-1.38549	6.00491	8.40774e-05
C19orf33	-1.4271	6.69198	8.44345e-05
DNMT1	-1.02644	7.36236	8.50286e-05
DSCAM-AS1	-0.947248	9.56463	8.61202e-05
DPM2	-1.37788	6.36469	8.72676e-05
RIN1	-1.93642	4.65995	8.75248e-05
MIR4653	-1.53436	5.07085	8.86615e-05
ACOT4	-1.53414	4.50213	8.9893e-05
BRMS1	-1.2713	6.91797	8.9904e-05
LRFN4	-1.45919	6.62487	8.99399e-05
HNRNPUL2	-0.946465	8.06829	9.14267e-05
SNAI1	-1.94451	3.15987	9.17452e-05
PTMS	-1.35212	9.16455	9.18642e-05
DOLK	-1.4066	5.70814	9.2153e-05
OSR2	-1.25401	5.92631	9.22552e-05
SMARCD2	-1.24113	9.40745	9.30395e-05
GPS1	-1.34972	7.99145	9.33027e-05
NDUFB9	-1.14061	8.41876	9.34789e-05
UQCR10	-1.05963	6.80195	9.40351e-05
RCC2	-1.06571	8.43863	9.43688e-05
ALDH16A1	-1.32707	5.70345	9.48682e-05
ECHS1	-1.11957	8.15641	9.55136e-05
ARF1	-1.18372	9.34567	9.58527e-05
TAX1BP3	-1.22167	7.31263	9.62575e-05
STRA13	-1.21172	7.08505	9.64788e-05
SNORD119	-1.58808	4.49571	9.65132e-05
HR	-1.97107	5.03649	9.70716e-05
CCDC22	-1.41497	5.70753	9.7869e-05
CCDC124	-1.20508	7.29257	9.79155e-05
ADCY1	-2.2426	4.68521	9.89734e-05
WDR5	-0.993213	6.52268	9.93234e-05
PPP1R10	-1.19107	7.00333	0.000100284
ADRA2A	-3.80371	2.11996	0.000100682
RGS16	-1.03585	7.33386	0.000102418
KXD1	-1.24719	6.82022	0.000104072
EFHD1	-1.15314	6.63703	0.00010504
RGS3	-1.84263	3.7856	0.00010626
MPP2	-1.98491	3.97547	0.000106575
SFN	-1.32327	7.52453	0.000106669
TSTA3	-1.35159	6.69829	0.000106839
PROSER2	-1.89972	3.225	0.000108005
MSX2	-1.24992	5.7363	0.000109196
TBRG4	-1.44026	6.56401	0.000109858
TMEM205	-1.31386	8.52254	0.000110631
YIF1A	-1.34719	7.255	0.000112975
CCDC101	-1.47254	5.09305	0.000113046
CYP2B7P	-2.90832	2.4319	0.000114029
KCNK12	-3.72889	1.32171	0.000114214
TTC38	-1.62093	4.06934	0.000114223
CSTA	-1.9879	3.27175	0.000115474
C7orf55	-2.03443	3.41623	0.000116892
NOSIP	-1.39812	6.41352	0.000117287
SMIM22	-1.76996	4.79904	0.00011772
ATP1A3	-2.23085	3.56763	0.000118341
WDR18	-1.54841	5.40073	0.000120284
TSPO	-2.80051	3.07808	0.000121216
RBM42	-1.27746	7.52564	0.000121282
GPR27	-2.96495	2.54157	0.000121326
CALHM2	-1.55906	5.16749	0.00012252
TST	-1.3832	6.37184	0.00012259
MRPL54	-1.63701	4.64633	0.000123958
FAM65A	-1.56982	6.17887	0.000125252
LSM7	-1.3566	5.6657	0.000126431
TMEM18	-1.01943	5.91577	0.000127418
AMZ1	-2.41094	3.9971	0.000128327
FBXL19	-1.63253	6.15897	0.000128449
EFTUD2	-0.93959	6.96379	0.000129632
COPE	-1.3311	8.41948	0.000130432
PRR36	-1.59798	5.02716	0.000131218
C6orf226	-1.6217	3.7576	0.000133667
LLGL1	-1.44208	5.78969	0.000134033
NTMT1	-1.37377	5.93863	0.000134177
DNPEP	-1.19059	6.86406	0.000134318
CPNE2	-1.80404	3.36655	0.000134394
SNORA62	-1.24444	6.45373	0.000134587
GINS3	-1.89239	3.44882	0.000136551
SNORA5A	-2.44063	2.70692	0.000136714
RPP21	-1.40021	5.33574	0.000137107
FMNL3	-2.08657	3.74354	0.000138747
CDKN1A	-1.23213	10.2242	0.000138921
IMP3	-1.11078	6.78225	0.000139356
MSI1	-1.52804	5.20493	0.000139439
GNB2	-1.33097	9.6764	0.000140275
PSMB3	-1.26922	6.92887	0.000140329
PMF1-BGLAP	-1.27204	5.05737	0.000143288
GPR68	-3.1977	2.08502	0.000144397
RGS19	-1.30545	5.85689	0.000144778
NTRK2	-2.85866	2.79252	0.000145999
SLC16A3	-1.37427	5.08845	0.000149649
LRRN2	-2.81709	2.59506	0.000149893
KDELR1	-1.1935	8.89795	0.000150668
CTDNEP1	-1.25863	7.61447	0.000151239
C19orf43	-1.12274	7.96237	0.000151271
RRP9	-1.43555	5.1403	0.000151921
STIP1	-0.842979	8.8058	0.000152929
HIGD2A	-1.27941	7.24167	0.000153938
CCT7	-0.920399	9.04268	0.000154644
PARVB	-1.85696	3.90487	0.000155337
UBALD1	-1.40321	5.62105	0.000155832
R3HCC1	-1.5551	4.39443	0.00015639
THOC3	-0.939616	7.14055	0.000157485
SDSL	-1.56184	4.66466	0.000158078
BSG	-1.32801	9.78595	0.000158587
PMM2	-0.975583	6.18962	0.000159562
BTBD2	-1.35556	6.83758	0.000160334
PRIMA1	-6.40528	0.438374	0.000160379
DCPS	-1.60781	4.29061	0.000162532
CARD10	-2.0123	3.09242	0.000163156
RNF208	-1.82297	5.16578	0.00016404
FGD1	-3.60554	2.3038	0.000165862
ATRIP	-1.47071	3.74744	0.000167684
AKT2	-1.24775	8.12527	0.000167812
ANP32B	-0.949329	7.99467	0.000168035
PAGR1	-1.14408	6.83026	0.000170223
SSNA1	-1.38584	6.55191	0.000171142
RRP1	-1.28135	6.49546	0.000174446
UBA52	-1.13597	9.69506	0.000175263
C14orf169	-1.25281	5.1933	0.000175596
RCL1	-1.31444	4.27474	0.000177386
MIR339	-1.5025	4.82913	0.000178271
RPS11	-1.19642	10.4669	0.000178976
SNRPC	-0.982282	7.05535	0.000181191
MRPL2	-1.28998	5.75159	0.000182816
SCNN1B	-2.06356	4.03697	0.000182992
ETS2	-1.02985	6.50521	0.000183005
PODNL1	-1.96865	3.83077	0.000183124
DHPS	-1.16589	6.58866	0.000183293
FOXRED1	-1.34835	4.50559	0.000184505
MRPS34	-1.27198	7.6173	0.0001855
TMEM201	-1.81203	4.8004	0.000185608
SNORD35B	-1.27044	8.01278	0.000186919
POLR2I	-1.34068	6.20674	0.00018769
PRR19	-2.5711	2.29095	0.00018869
TNFSF13	-2.69604	2.62857	0.000189292
CECR5	-1.29762	5.93613	0.000190307
CYB5R3	-1.28085	7.44734	0.000193417
AAAS	-1.23124	6.54975	0.000195319
H1F0	-0.93952	8.25683	0.000197081
RASD1	-1.14796	6.89764	0.000198336
POLR3H	-1.28183	5.70164	0.000198674
COPZ1	-1.01261	7.34326	0.000200823
ATP6V0C	-1.31036	8.8295	0.000202899
NDUFB7	-1.32529	7.57841	0.000204785
FTSJ2	-1.0589	5.66455	0.000204873
SMARCA4	-1.17244	8.40642	0.000208721
LOC728554	-0.90586	6.99209	0.000209037
TMEM97	-1.0615	5.69379	0.000211999
RRP7A	-1.29112	6.25498	0.000212841
CTDSP1	-1.29939	6.75984	0.000212988
AGAP2-AS1	-1.59069	5.5115	0.000214053
C1orf226	-1.63334	4.49931	0.000216543
NHP2L1	-1.06353	6.71038	0.000216545
A4GALT	-1.30976	6.58618	0.00021721
FAM207A	-1.2116	6.44901	0.000218917
ADI1	-0.98525	6.90397	0.000219085
MAZ	-1.25874	9.3927	0.000219297
RFC5	-1.48312	4.72287	0.000220207
HTR1E	-4.32524	0.138396	0.000221579
SF1	-1.22435	8.19269	0.000222853
MRPL57	-1.07585	6.19683	0.0002229
ELK1	-1.25672	6.26206	0.000222936
HNRNPD	-0.944426	7.17265	0.000226404
CCDC74A	-1.39846	3.84473	0.000227226
LTBP3	-1.20827	7.02525	0.000228851
CLSTN2	-1.4725	4.20144	0.000231627
PEMT	-1.57962	5.22415	0.000233007
BCKDK	-1.41951	6.54529	0.000233127
UBQLN4	-1.27533	6.59894	0.00023477
CCDC102A	-2.60371	1.67681	0.00023605
PRPF8	-1.07575	8.91175	0.000238903
CASP14	-2.83273	2.45021	0.000240225
SPRYD3	-1.22781	6.80593	0.000242211
IKBKE	-2.70623	2.17605	0.000242604
MYADM	-1.22773	7.27959	0.000243667
LRWD1	-1.30592	6.31268	0.000244359
TFPT	-1.33207	5.77778	0.000244617
MTHFD1	-1.28815	7.20909	0.000245679
FHL2	-1.27361	5.0008	0.000247631
KCNQ2	-4.1065	0.825124	0.000248377
ALOX15	-1.19075	5.6828	0.000249615
SART1	-1.19637	7.47209	0.000251465
TAPBP	-1.27428	8.13465	0.000253709
EMC9	-1.38419	5.39024	0.000255641
TLE2	-1.46604	5.3298	0.000256516
URM1	-1.24752	6.52479	0.000257508
PARP12	-1.59589	4.52885	0.000258026
MRPS26	-1.15426	6.19788	0.000262826
TEAD4	-1.56945	4.32547	0.000263026
MTA2	-1.10115	7.76808	0.000263586
CFD	-2.33662	2.81537	0.000263809
TMEM163	-3.82108	1.05796	0.000265111
ILF2	-0.817323	7.78803	0.000266099
C21orf33	-1.00987	7.61136	0.000267152
NDUFS3	-1.08581	6.63965	0.000267575
HARS	-0.875311	6.58978	0.000268282
RPL8	-1.20708	11.9151	0.000270273
BAK1	-1.27315	6.21191	0.000271389
RPS28	-1.17805	8.5419	0.000272099
FIBP	-1.26221	7.28667	0.000273084
PAM16	-1.45317	5.02539	0.000276155
RNH1	-1.1371	7.614	0.000277984
TMEM261	-1.3942	5.07459	0.000279464
ZBTB12	-1.70336	2.9795	0.000280216
CHMP1A	-1.21964	8.09737	0.000282223
MIR4784	-1.62189	4.12219	0.000282607
SLC5A8	-3.00079	3.15738	0.000283638
DEGS2	-1.52394	5.61592	0.000283687
C16orf45	-1.13579	5.42026	0.00028461
NUDT8	-1.75122	3.42092	0.000284973
LMX1B	-1.54105	7.30382	0.000285124
GABBR2	-5.57821	0.384548	0.000287608
RPP25L	-1.56609	4.42397	0.000291844
STEAP3	-1.51411	5.14407	0.000293279
TUBB3	-1.17802	8.7574	0.000293951
SCAMP4	-1.28311	6.91893	0.000294332
FAM189B	-1.42264	5.85664	0.00029449
CXCL12	-1.04593	5.21205	0.000294653
PCDHGA2	-1.17601	5.34902	0.000298199
SYK	-1.80748	3.38369	0.000298878
CENPB	-1.30174	8.63654	0.000300176
MRPS18A	-1.31037	5.97438	0.000300782
MBD3	-1.24797	6.43026	0.000301401
MIR639	-1.62739	4.41866	0.000301959
TNFRSF12A	-1.2073	7.86874	0.000302348
SIK1	-1.45631	7.53576	0.000307714
TMEM189-UBE2V1	-0.791629	8.9373	0.000309914
SNRNP40	-1.23309	5.1141	0.000310271
CD81	-1.19946	8.09874	0.000311315
ARHGAP1	-1.28203	7.30319	0.000311412
TFAP4	-1.54507	4.33267	0.00031351
NAA10	-1.1441	7.65952	0.00031653
ADRA1B	-4.49626	0.641285	0.000317264
CORO1A	-1.73826	3.57677	0.000317676
AVPI1	-1.30147	5.65021	0.000319101
DTX3	-1.09389	5.65536	0.000320492
HIST1H4J	-1.84085	4.054	0.000322155
XRCC6	-0.804652	7.99668	0.000322262
SLC25A15	-1.18408	4.60941	0.000322514
LRRC26	-1.84657	4.15693	0.000323949
ARHGEF39	-2.1874	3.20204	0.000324029
MCM10	-3.27683	3.84226	0.000324197
KAT2A	-1.1357	6.33649	0.00032696
GPRC5A	-1.09672	7.27765	0.000330618
WBSCR22	-0.891784	7.21215	0.000330679
UBIAD1	-1.31618	4.98367	0.000330758
MED16	-1.44786	5.85233	0.000334817
SEMA3B-AS1	-4.95452	1.53799	0.00033509
NDUFS6	-1.01919	7.40377	0.000335107
SEPHS1	-0.865064	6.66856	0.000340218
CALR	-0.981142	10.4135	0.000342173
ERI3	-1.24839	5.75897	0.000343093
GSS	-1.2287	6.76294	0.000344338
PAF1	-0.870189	7.18016	0.000345125
DAPK2	-1.9925	2.79112	0.000347834
C17orf96	-1.56878	4.12743	0.000353516
SNORA78	-2.42292	1.921	0.00035417
MANBAL	-1.32712	5.47707	0.000354223
DDX54	-1.09514	7.77352	0.000354308
RHOD	-1.29979	8.30325	0.000355946
CLTB	-1.16101	7.59132	0.000357799
SLC27A4	-1.36281	7.20955	0.000358337
CITED4	-1.89022	3.72806	0.000358516
FKBP11	-1.45086	4.5615	0.000359667
C11orf84	-1.33588	5.85197	0.000359929
MBOAT7	-1.21641	8.84014	0.000362678
RAPGEFL1	-1.93759	3.69829	0.00036435
UNC119	-1.1389	5.94902	0.000366229
ACTA2	-2.28274	3.64768	0.000366464
CDC42EP1	-1.53809	4.78223	0.000372023
CRTC1	-1.30525	5.79118	0.000374116
SGTA	-1.25546	6.65859	0.000375037
NDUFA9	-1.174	5.02023	0.000377239
GRK6	-1.26256	6.72918	0.000379077
NDUFS7	-1.53193	5.56711	0.000380027
CSNK2B	-1.04017	7.5836	0.000383152
SERTAD3	-1.11474	6.14409	0.000383542
CHMP6	-1.31762	5.25772	0.00039288
PCIF1	-1.30872	6.18808	0.000393599
TMEM173	-4.10131	1.51005	0.000395023
UBA1	-1.17169	9.24415	0.000396664
GANAB	-1.18963	9.37299	0.000399912
DDX23	-0.883204	7.32727	0.000400198
COQ2	-1.42285	4.08628	0.000400593
MINOS1-NBL1	-1.2005	4.87395	0.000402125
SWSAP1	-1.65816	3.78163	0.000403279
JUP	-1.24405	10.0111	0.000403764
MYD88	-1.32477	5.87412	0.000405312
JMJD8	-1.20804	7.03667	0.000408248
SNORD88B	-1.8092	4.01225	0.000410308
ABHD14A-ACY1	-1.82956	4.58254	0.000410519
NUP210	-1.5243	7.9904	0.00041394
SDHAF1	-1.44577	4.66552	0.000416998
SCAND1	-1.30716	6.73731	0.000426285
LINC00925	-2.48621	2.90763	0.000426559
EHD1	-1.22542	6.66676	0.000427452
DUS2	-1.37167	4.13921	0.000430211
AP2S1	-1.19357	7.49304	0.000433308
DNAJB12	-0.998245	6.49672	0.000434114
LAS1L	-1.00677	5.77189	0.000442105
MGMT	-1.39534	5.63559	0.000443315
MRPL52	-1.13209	5.94775	0.000444204
NCLN	-1.3101	6.90496	0.000444229
OAZ1	-1.11244	9.17853	0.000445621
NACC1	-1.27729	8.68832	0.000446145
MIR5088	-1.55908	4.14745	0.000446521
ELOF1	-1.15414	7.07049	0.000447
RPSAP58	-1.08348	7.45689	0.000447824
AIMP2	-0.911943	6.58975	0.000448465
RPL36	-1.13966	8.98494	0.000452811
MCRS1	-1.25837	6.82843	0.00045282
SRSF9	-0.823524	8.05119	0.000453279
WDR83OS	-1.12685	7.09963	0.00045571
NOC4L	-1.24762	5.52841	0.000455849
C9orf142	-1.1174	6.26958	0.000456362
PHF5A	-1.24653	4.76098	0.000458136
COPS6	-0.911965	7.76462	0.000461381
TAF15	-1.05258	6.13576	0.000462877
UBAP2L	-0.909012	7.56278	0.000464433
AURKA	-1.37701	6.53221	0.000465598
SLCO3A1	-1.06566	5.40868	0.000466189
MIR6798	-1.76637	4.10202	0.000469577
CANT1	-1.21043	7.35571	0.000473617
MIR4691	-1.60982	4.65358	0.000476463
DOLPP1	-1.19373	6.08787	0.000480728
ILVBL	-1.32585	6.99777	0.000481461
ATP5J2-PTCD1	-1.06607	8.07206	0.000485554
CHTF18	-1.24159	5.61815	0.000491052
RPS19BP1	-1.33884	5.68064	0.000492821
DDX49	-1.22702	6.97865	0.0004936
SFXN2	-1.42127	4.43931	0.000494998
MIR6515	-1.0445	6.31986	0.000496913
SCARNA12	-1.29079	5.0679	0.000499908
INAFM1	-1.36795	4.98295	0.000500841
MRPS16	-0.946979	7.29778	0.000502899
MED24	-1.20464	5.74855	0.000508635
NME1-NME2	-0.984361	10.887	0.000511193
PCDHGB4	-1.17551	5.41246	0.00051214
PYCR2	-1.00662	6.444	0.000516212
FAM225A	-3.3585	2.26947	0.000516634
NEURL1	-3.63616	1.8844	0.000517648
SYMPK	-1.13183	6.85236	0.00052172
TSPAN4	-1.66875	4.07487	0.000525053
QTRT1	-1.32157	5.10524	0.000528181
C19orf53	-1.16219	7.6833	0.000530809
S100A11	-0.987855	9.76766	0.000531872
YBX3	-0.855955	6.86042	0.000534933
FAM195A	-1.39146	5.90179	0.000536624
HNRNPUL2-BSCL2	-0.871535	8.95598	0.000537927
SLC7A1	-1.25042	6.76441	0.000539428
ABHD14A	-2.47549	3.4251	0.000540463
ETV4	-4.70687	0.795875	0.000540772
WIZ	-1.4018	6.78391	0.000542432
CDK2AP2	-1.22395	7.00337	0.000543829
RASL10B	-5.34133	1.11377	0.00054593
KCTD11	-1.35935	4.99507	0.000547238
EBP	-1.07989	7.18804	0.00054803
SDHA	-0.829381	9.04822	0.000553312
RPH3AL	-1.64232	4.25845	0.000555626
MIR4745	-1.72249	4.08463	0.000558383
GINS4	-1.93814	3.39064	0.000559403
IDH3G	-1.08185	7.53123	0.000567124
MIR636	-1.36838	3.57972	0.000568277
SNRNP25	-1.06737	6.71875	0.000575056
TRMT112	-1.13873	8.36525	0.000577952
RPL13AP20	-1.42332	4.58853	0.000579137
MTHFD1L	-1.33795	3.84878	0.000581697
CXXC5	-1.02351	7.32594	0.000583431
MAPK8IP1	-1.26513	5.48092	0.000585531
YDJC	-1.29967	6.01119	0.000586003
NAT8L	-2.64031	3.68845	0.000587014
FOXRED2	-1.23185	7.20767	0.000588446
HEIH	-1.30763	5.00111	0.000589895
DMPK	-1.27683	6.84589	0.000595176
IGFBP2	-1.13786	8.01788	0.000599478
RPSA	-1.02654	10.1979	0.000603037
MIR6835	-1.89345	3.06929	0.000603122
ISG20L2	-1.07908	6.02426	0.000608314
RAB36	-4.4162	2.02223	0.000608712
FAM225B	-3.29174	2.1498	0.000614318
BLOC1S1-RDH5	-1.17033	5.29475	0.00061707
PADI2	-1.25372	4.80633	0.000618332
RPUSD1	-1.32668	6.60741	0.000619739
TMA7	-1.00679	6.68143	0.000620472
PDZK1P2	-3.32179	2.79415	0.000623737
COX6B1	-1.14662	8.52443	0.000624717
HES4	-1.14237	5.65926	0.000627889
PSENEN	-1.22035	6.51067	0.000642825
CCNA2	-1.91538	4.08119	0.000647294
AIP	-1.04396	6.78884	0.000648863
C1orf86	-1.42362	5.03179	0.000650556
CELSR2	-1.92047	9.15895	0.000652958
SUV420H2	-1.28088	5.5413	0.0006606
RPS5	-1.20286	9.99458	0.000662636
RELT	-1.41497	4.40738	0.000669791
AK1	-1.19352	5.85704	0.000679867
KRT23	-5.51886	0.45446	0.00068065
CES2	-1.17331	5.51973	0.000681068
NOP9	-1.24444	7.04205	0.000689088
PROB1	-3.10654	1.58503	0.000696412
RNMTL1	-1.20865	4.77651	0.00070162
LRFN2	-7.77702	-0.0326762	0.000703373
TADA3	-1.0786	7.02192	0.000705007
FKBP10	-1.31434	4.82574	0.000706493
PIN1	-1.17448	5.85685	0.000711178
DBNDD1	-1.15065	8.01773	0.000714436
APEH	-1.22491	7.19746	0.000715225
HIRIP3	-1.12271	4.59379	0.000715834
BLOC1S1	-1.15634	5.43043	0.000717389
RPSAP9	-1.25672	5.42402	0.000725076
MRPS7	-0.883397	6.53364	0.00072894
UQCRC1	-1.11185	7.39905	0.000729967
ASL	-1.27963	6.08436	0.000732837
ELFN2	-3.84922	0.68147	0.000733349
TCIRG1	-1.45142	4.54315	0.000733484
C16orf91	-1.20032	4.40641	0.000736754
CCDC57	-1.15126	5.7707	0.000737824
GTF2F1	-1.01789	6.77209	0.00073846
FAM83A	-1.84657	2.88062	0.000738638
NONO	-0.710509	8.851	0.000740064
TOE1	-1.5932	3.67466	0.00074051
NEURL1B	-1.55382	4.97024	0.000744056
DRAP1	-1.06234	7.56976	0.00074697
WRAP53	-1.54015	5.07765	0.00074739
SCAF1	-1.3688	7.45546	0.000747992
DBN1	-1.09152	7.47939	0.000748413
MAD2L2	-1.30553	5.48246	0.000748649
LANCL2	-1.58936	3.84101	0.000749569
MIR6847	-2.01366	3.19876	0.000749806
GAS2L1	-1.35959	5.46587	0.000750575
VTCN1	-1.43853	4.9935	0.000753443
DBF4B	-1.6903	3.78277	0.000754416
GALK1	-1.20221	6.94039	0.000754529
WNT10B	-4.5659	1.34253	0.000754947
MTHFS	-1.33271	4.57972	0.000758237
ASTN2	-1.89337	2.74771	0.000763667
PATZ1	-1.13609	6.31088	0.000773835
TRIM39-RPP21	-1.12517	5.49505	0.000774867
NAB2	-1.09943	6.81831	0.000777891
GSG1L	-4.14804	1.1424	0.000781731
COA4	-0.986494	7.04413	0.000791967
ZBTB9	-1.3995	4.55185	0.000797375
ADRM1	-1.11107	9.07175	0.000797578
PSMF1	-0.979512	7.44566	0.000808389
PLIN5	-2.78648	2.29789	0.000808654
B3GALT6	-1.19441	5.40229	0.000814622
SLC25A39	-1.09344	9.03672	0.000818843
FKBP8	-1.20448	9.12915	0.000821954
LINC01016	-7.66616	-0.533146	0.000826097
PPP5C	-1.16016	6.96965	0.000828336
AUP1	-1.02199	8.26005	0.000829275
GTPBP6	-1.27852	5.78759	0.000829766
E2F8	-2.95493	3.04431	0.000847935
PPDPF	-1.16618	10.7143	0.000849348
MAP3K11	-1.22812	7.62569	0.000854672
TUBA3D	-2.81156	1.68406	0.000856721
NPR1	-5.93953	0.208352	0.00085784
ZFP36L2	-1.0822	5.494	0.000865611
TMEM79	-1.40278	4.61822	0.000872973
PPP2R5D	-1.09916	6.23517	0.000875224
ELP5	-1.28366	6.0411	0.00087583
PSMG3	-1.16848	5.52118	0.000889271
HTRA1	-1.73026	3.17239	0.000892942
C8orf82	-1.22412	6.61278	0.000899164
EPN1	-1.29581	8.32162	0.000904574
PTRHD1	-1.22285	4.89213	0.000906108
TIMM44	-1.11602	5.48602	0.000909037
DHFR	-1.05757	5.58595	0.000917398
GMPPB	-1.28214	4.74611	0.000917584
TMEM101	-1.25556	4.87606	0.000926969
ZNF76	-1.18394	5.34526	0.000929303
FRMD4A	-1.08006	5.36511	0.000932866
ACP2	-1.05125	5.99693	0.000935279
FBXW9	-1.45118	4.72955	0.000935689
RNF167	-1.05639	8.07417	0.000937133
RALY	-1.02158	7.87591	0.000945911
MYO19	-0.95747	5.54163	0.000950975
RTN4R	-1.99429	3.19322	0.000959287
BID	-1.17351	5.17605	0.000962382
FEZ1	-2.2765	1.62236	0.000965205
BYSL	-1.0725	5.33778	0.000971026
DDX39A	-0.940766	7.51301	0.000975416
OGFR	-1.04258	7.90522	0.000985263
CSTF2	-0.899796	5.30043	0.000985682
CARM1	-1.21548	7.45879	0.000987506
NBPF6	-2.58399	1.44306	0.000989433
SHPK	-1.20795	5.82485	0.00099194
HOXC13	-1.17259	5.01045	0.000996386
NACC2	-1.22268	5.66141	0.00100017
RBPMS	-1.10846	5.75811	0.00100905
ORAI2	-1.26278	6.23035	0.00102112
SLC39A3	-1.4697	4.5164	0.00102457
AGPAT3	-0.973641	7.11511	0.0010365
RIMBP3C	-2.16396	2.21267	0.00103694
RIMBP3B	-2.16396	2.21267	0.00103809
MAD1L1	-1.13542	5.35595	0.00103886
FANCD2	-2.05856	3.87346	0.00104353
CARD14	-1.80039	2.87275	0.001049
TMX2	-0.857493	5.88598	0.00104998
PADI3	-1.17363	4.84212	0.0010513
FEM1A	-1.11971	5.70039	0.00105858
OPA3	-1.34616	5.12367	0.00105861
PCDHGB5	-1.07641	5.79499	0.00105883
TPRN	-1.33403	6.301	0.00106151
ZBTB45	-1.46117	4.96998	0.00106351
B4GAT1	-1.33452	4.77628	0.0010663
LSR	-1.12589	8.79409	0.00106985
AEN	-0.992403	6.92915	0.00107121
KRTCAP2	-1.00015	6.82229	0.00107337
LOC100129034	-1.47853	4.14626	0.0010822
APOA1BP	-1.16435	6.98988	0.00108331
ZFPM1	-1.27723	5.35029	0.00108418
DHTKD1	-1.09686	5.76968	0.00108486
AP1S1	-0.997344	8.58061	0.00109107
AAR2	-1.09532	5.59833	0.00109203
PRRT4	-3.15385	1.36815	0.00109751
NXT1	-1.17465	4.82603	0.00110808
CD99L2	-1.18456	6.09349	0.00111059
PMPCA	-1.02681	6.98759	0.00111063
PFKL	-1.07042	8.60592	0.00111083
NT5C	-1.04937	5.69609	0.00111296
SLC25A6	-1.07065	9.40765	0.00111915
USP22	-1.06737	8.26968	0.00112261
MAMLD1	-1.9247	2.87106	0.00113148
PFAS	-1.23798	5.69496	0.00114029
DAGLA	-1.65046	5.08842	0.00114089
TCEB2	-1.15219	7.63506	0.00114587
TRAF2	-1.22097	5.37544	0.0011478
SNX8	-1.13079	6.11264	0.00114882
DAB2IP	-1.89932	4.24901	0.00115451
PSME3	-0.863371	7.08782	0.00116403
RAC3	-1.31027	5.00936	0.00117096
KRT1	-4.10291	1.51663	0.00117322
HNRNPUL1	-0.923825	9.15268	0.0011799
UBALD2	-1.18814	5.26787	0.00118561
VPS51	-1.08686	7.08474	0.00118704
SLC17A9	-2.29301	1.75713	0.00119022
LRP5	-1.29402	7.26719	0.001192
ATP6V1G2-DDX39B	-0.836737	7.51129	0.00119576
PP7080	-1.01362	5.61155	0.0012078
DDB1	-0.925493	8.70376	0.00120913
LRFN1	-2.22753	3.13783	0.00121427
DDX39B	-0.838271	7.47727	0.00121445
IBA57	-1.4513	4.01333	0.00123084
PXMP4	-1.1875	5.54266	0.00123625
RFT1	-1.16341	4.10243	0.00123798
TAF6	-1.06473	7.30337	0.00124106
CAMK2B	-2.2617	2.87443	0.00124193
CIRBP	-0.822746	7.39087	0.00124241
MSRB2	-1.0328	5.4975	0.00124621
CABLES2	-0.938169	6.26481	0.00124807
BEND3	-1.75092	2.8094	0.00125724
AKAP1	-0.888361	6.94238	0.00126492
ATAD3B	-1.18231	6.28349	0.00126694
DDTL	-0.995347	5.98756	0.00127049
C9orf114	-1.02633	6.6066	0.00128914
PLEKHJ1	-1.28235	5.01948	0.00129166
LHX2	-2.47069	1.83723	0.00129346
NDUFB2	-1.06344	7.02928	0.00129686
RELA	-1.15644	7.43655	0.0012986
ADCK2	-1.19934	5.17369	0.00129872
IRF7	-1.25333	5.05744	0.00130081
CDSN	-2.01604	3.52993	0.00130191
CRCP	-1.01297	5.8515	0.00130196
PCBP4	-1.41314	4.2763	0.00130735
ZNF629	-1.2061	6.13035	0.0013076
ATN1	-1.32908	8.10296	0.00130767
LMF2	-1.20191	5.92965	0.00131315
SAMD11	-1.55162	3.66642	0.00131954
SLC1A4	-1.37409	3.70802	0.00132052
HCFC1	-1.57566	8.34229	0.00132081
LMAN2	-1.03069	8.87375	0.00132223
ELFN1	-4.27654	1.05994	0.00132253
RPS29	-1.05482	8.58578	0.00132881
FAM136A	-1.03751	5.59842	0.00133009
CHCHD2	-0.92737	8.88651	0.00133112
RPL18	-1.08407	10.2687	0.00133453
MDC1	-1.01746	6.06835	0.0013374
XRCC1	-1.06038	6.13104	0.00134197
VARS	-1.27793	6.90575	0.00134297
CTPS1	-0.903063	5.35698	0.00135155
FPGS	-1.07943	6.35722	0.00135239
F8A1	-1.05913	6.62477	0.0013526
LOXL3	-2.33747	2.14062	0.00135532
BMPER	-6.6154	0.124068	0.00135976
PLEKHN1	-1.54028	3.84789	0.0013632
CNPY3	-1.06052	7.01428	0.001364
HDAC7	-1.3153	5.76185	0.00136895
SHMT1	-0.919044	6.44213	0.00138303
ARHGAP33	-1.45061	4.86846	0.00139017
SENP3	-0.974544	7.05605	0.00139305
PIH1D1	-0.972264	5.51197	0.0013994
ALDH4A1	-1.28921	6.22033	0.00141313
ADCY3	-1.3948	5.45982	0.00141459
SNAPC2	-1.24283	4.87019	0.00142549
GPAA1	-1.14154	8.0295	0.00142563
PSMD3	-0.983696	7.54761	0.00142871
HJURP	-1.59697	4.13578	0.00142874
PPME1	-0.87461	5.98268	0.00144434
HMBS	-0.975559	6.28035	0.00145633
HBA1	-2.3729	2.09	0.00146135
TIMM17B	-1.08869	6.35767	0.00146253
GNA11	-1.12695	6.5345	0.001471
PRC1	-1.46847	6.76041	0.0014722
RAD23A	-0.984488	8.11978	0.00147547
C12orf10	-1.14154	6.4447	0.00147909
EIF3D	-0.720247	7.50033	0.00148235
KPNA2	-1.23024	8.37802	0.00148691
HPS6	-1.4627	5.00918	0.00149325
NDUFC2-KCTD14	-0.855844	7.38156	0.00149371
ANXA11	-1.04239	7.04335	0.00149607
ENTPD8	-1.4564	4.03517	0.00150551
DDX28	-1.22574	4.43295	0.00151327
CHCHD10	-1.11073	5.80638	0.0015283
DNAAF5	-1.09295	6.52231	0.00153125
ORAI1	-1.17587	5.74738	0.00153386
TMUB1	-1.11331	6.6751	0.00154291
KRT4	-3.57003	2.25552	0.00154466
NPDC1	-1.02738	7.70569	0.00154634
NUP188	-0.919388	7.08114	0.00154978
NDUFV1	-0.968861	7.49996	0.00156751
CHTOP	-0.770054	6.37892	0.0015734
SRRT	-0.994953	7.94646	0.00157411
SMAD7	-1.29383	4.00944	0.0015772
EMD	-0.994741	7.5589	0.00157904
SNORA6	-1.01359	6.58257	0.00158403
ABHD16A	-1.09479	5.57535	0.00158664
DGCR6L	-1.2614	6.00675	0.00159086
LDOC1L	-1.40975	5.24132	0.00159159
BHLHA15	-4.89705	0.0321343	0.00159183
TRAF3	-1.12505	4.67043	0.00159913
FOS	-0.938585	9.51971	0.00159936
RAB40C	-1.07558	6.42935	0.00160303
IMPDH2	-0.890117	7.82744	0.00161333
OXA1L	-0.734137	7.62054	0.00161876
MEA1	-0.973945	6.9673	0.00165255
FN1	-1.75511	3.86117	0.0016542
MRPL21	-1.0534	6.01669	0.00166487
AP1M1	-1.0139	6.5747	0.00166705
STAP2	-1.01851	6.61129	0.00166754
HYAL3	-1.90591	2.71057	0.0016755
PLEK2	-2.63921	2.25935	0.00167841
SYNGR2	-1.06864	8.54679	0.00168454
MIR342	-1.30884	4.15763	0.00168828
LRRC61	-1.6047	4.72223	0.0016911
AP1B1	-1.07538	8.00694	0.00169532
RBM4	-0.922178	7.57978	0.0016961
PTPMT1	-0.84353	6.28272	0.00169798
BOK	-1.12109	6.62981	0.00172493
DPP3	-1.02654	7.93957	0.00172611
NSUN5	-1.07518	6.13471	0.00173101
EVPL	-1.14689	6.82164	0.00174797
PPP1R35	-1.07685	5.61234	0.00174862
PDZD4	-1.22087	5.20171	0.00174928
MIR6850	-1.10954	7.82125	0.00176392
JAG2	-1.27865	5.90943	0.00176936
SPC25	-2.58702	2.10227	0.00178536
DDB2	-0.883719	6.79507	0.00178805
TBCB	-0.998371	7.56053	0.00178997
HBA2	-2.56656	2.79614	0.00180165
C19orf60	-1.14052	5.70196	0.0018021
DHODH	-1.29604	4.20247	0.0018085
HEYL	-2.53431	2.01373	0.00180893
PRR15L	-1.17979	5.74919	0.00180936
SNORD86	-1.51193	3.3254	0.00181334
EPN3	-1.08762	7.0807	0.00182813
ASB1	-1.11272	4.59311	0.00183397
UBL5	-1.04224	7.21165	0.00183584
CKMT1A	-0.991642	7.09724	0.0018462
GNG13	-2.4936	1.79216	0.00186477
PRPF6	-0.845584	8.70578	0.00187653
F8A2	-1.10067	6.07047	0.00187847
F8A3	-1.10067	6.07047	0.00187875
ZNF688	-1.35976	3.99635	0.00188744
IDH2	-0.944734	8.64635	0.00189213
FN3KRP	-0.935184	5.36302	0.0018964
SNORD59A	-0.937582	5.56138	0.00189773
NDUFA7	-1.07607	5.57749	0.00189943
GDF1	-1.40621	4.23238	0.00190023
CYB561D1	-1.15458	5.37725	0.00190449
ACY1	-1.55278	4.2738	0.00190835
ZNHIT2	-1.25003	4.70546	0.00191067
C2CD4C	-2.28738	1.89189	0.00191247
PRDM11	-3.10162	0.612146	0.00191815
MIR6797	-1.07941	6.77555	0.00192018
METRN	-1.1501	7.41385	0.00192138
MIR4755	-1.52901	4.016	0.00192968
VCP	-0.738774	8.76063	0.00193271
EMP2	-0.759257	7.76892	0.00193859
PKM	-1.00952	11.9431	0.00194139
SNORA5C	-2.03861	2.45167	0.00196003
INPP5D	-6.52015	0.602339	0.00196948
DUSP2	-1.82241	2.56193	0.00197227
MGC72080	-1.21022	4.53479	0.00197575
PRR11	-1.4745	6.7049	0.00198556
CDC6	-1.93699	4.11646	0.00199185
MIR6801	-1.31168	4.91222	0.00199243
AGTRAP	-1.25376	5.56374	0.00199286
FZD8	-1.74024	3.21894	0.00199405
LDOC1	-0.914531	8.59458	0.00200716
LINC00116	-1.24481	4.77593	0.00201702
ATP6AP1	-1.01531	9.71987	0.00201747
DUSP9	-3.25302	1.57847	0.00203595
SLC25A5	-0.686646	9.22711	0.00203621
UBE2Z	-0.881148	8.58195	0.00203682
ZDHHC24	-1.18507	6.03172	0.00205053
RPS14	-0.91742	10.1016	0.00205613
NDUFC2	-0.820745	7.44568	0.00205688
FAM86B1	-2.09309	2.27531	0.00206347
CLPTM1	-1.11167	8.78423	0.00207533
MAP3K6	-1.21052	5.02164	0.00207766
MFSD5	-1.16963	5.88418	0.00208595
UPK2	-1.50334	4.08372	0.00210305
CCDC85C	-1.20296	7.01973	0.00210358
DCTN3	-1.04827	6.18274	0.0021055
AUNIP	-1.68001	2.84863	0.00210998
ASNA1	-1.06943	7.67445	0.00212218
TTYH3	-1.31296	6.59904	0.00212659
IFITM10	-0.95442	7.09002	0.00213058
DNAJC22	-1.33619	4.01776	0.00213121
DHRS13	-1.15849	5.06069	0.00214434
RIMBP3	-2.17055	2.45408	0.00214542
FZR1	-1.07489	5.94664	0.00215046
TUFM	-1.0219	8.79562	0.00215562
SNORA52	-0.95304	7.20685	0.00216359
GSTO2	-1.20799	5.36705	0.00217097
TUBB2B	-1.25123	5.781	0.00217155
MIR4721	-1.27181	5.66969	0.00217903
EIF3K	-0.928127	7.89997	0.0021847
NR4A1	-1.15555	9.01331	0.00218779
SNORD125	-1.77848	3.08285	0.0022136
ARPC4-TTLL3	-0.959037	6.8004	0.0022156
PLOD3	-1.09126	8.55942	0.00221972
MIR4435-1HG	-1.07249	5.09587	0.00223734
PRKACA	-0.895005	8.43294	0.00223825
SPRYD4	-1.09234	5.3896	0.00225032
PQBP1	-0.971806	6.60021	0.00225553
SIAH2	-0.832991	6.62384	0.00226109
RPL7A	-0.863627	11.129	0.00226901
RHBDD2	-1.05927	7.62941	0.00228009
FNTB	-1.22952	4.92757	0.00228192
MIR6752	-1.48205	3.90287	0.00228577
FBXO6	-1.51736	4.00139	0.00230671
FDX1L	-1.18404	5.55457	0.00230939
TACO1	-0.901804	6.9679	0.0023102
POP7	-1.01961	6.25979	0.00232091
SYNPO2	-1.51908	4.82719	0.00232488
TMPRSS6	-2.3979	2.13054	0.00232549
PGK1	-0.720724	8.99827	0.00233019
CD2BP2	-0.925667	7.25587	0.0023414
SLC46A1	-1.22646	5.44276	0.00236397
NEDD8-MDP1	-0.728399	7.46847	0.00237957
FBXL18	-1.27523	6.40541	0.00238656
SMPD2	-1.23514	4.80053	0.0023929
KRT79	-3.88763	2.22564	0.00239606
NRAV	-1.39817	3.6008	0.00240349
FAM83H	-1.2051	9.13261	0.00242379
FAM195B	-1.11088	5.67161	0.00244055
FN3K	-1.28326	4.69346	0.00245078
TNFAIP8L1	-1.64622	3.5483	0.00245202
DDR1	-1.06316	9.12048	0.00245467
MGRN1	-1.08716	7.42776	0.00246485
SLC1A5	-0.962695	8.6215	0.0024779
GSTZ1	-1.07907	5.72629	0.00248162
TSSC4	-1.29863	4.89379	0.00248237
GSC	-1.86501	2.56373	0.00248343
SYT8	-3.11089	1.28063	0.00249376
MIDN	-1.08637	7.69724	0.00249622
RASA3	-1.50604	3.08999	0.00250008
NR2F6	-1.04145	6.35648	0.00250533
ARAF	-1.14049	6.54919	0.00250749
CXCL14	-2.94315	1.17694	0.00251407
AP2M1	-0.86909	9.30628	0.00251685
IER2	-0.928263	8.71865	0.00253989
LFNG	-1.14137	4.6902	0.00254129
KRTCAP3	-1.16515	4.94443	0.00254171
CERS1	-1.38614	4.05413	0.00255051
KLC2	-1.06123	7.19654	0.00255284
CKMT1B	-0.957407	7.40795	0.00255919
LOC100499489	-2.54913	1.72237	0.00256279
TMEM104	-1.11236	6.32792	0.00256806
SNORD36B	-0.896727	8.29798	0.0025723
SRF	-1.0771	6.48036	0.00257636
FSTL3	-1.18829	5.67648	0.0025777
UQCC2	-1.048	5.92663	0.00258908
GOT2	-0.789703	6.64727	0.00259364
POLR2A	-1.11052	9.09685	0.00259913
MIR4747	-4.03548	0.355364	0.00260418
SLC27A5	-1.39348	3.52356	0.00262178
MUC5B	-3.1502	3.94495	0.00262918
NAV2	-1.77383	3.38776	0.00263447
RPS19	-0.940738	10.0614	0.00263763
CHERP	-1.05354	7.07159	0.00268004
POLR2F	-1.04008	5.52349	0.00268401
DEXI	-1.29396	4.97654	0.00268506
FOXO6	-1.35658	4.82661	0.00269851
CCND3	-1.02478	6.37893	0.00270259
TRPV4	-3.34906	1.06795	0.00270302
CENPA	-1.83143	3.77259	0.00270568
KCNK6	-0.919292	5.91014	0.00271335
SLC16A14	-1.82651	2.57585	0.00272847
SAFB	-0.766934	6.68227	0.00273228
CPLX1	-1.97947	2.43155	0.00276256
SZRD1	-0.912844	8.0243	0.00276468
MVB12B	-2.38065	2.12895	0.0027668
MED29	-0.849982	6.62483	0.00277669
PET100	-1.12545	5.23146	0.00278171
BEGAIN	-2.61787	1.49852	0.00279378
AKR7A2	-1.08015	6.41054	0.00280001
POLDIP3	-0.992198	6.4512	0.00280247
MYBBP1A	-1.10823	7.47114	0.00280436
TMEM258	-0.976408	6.52823	0.00280916
OSBPL5	-1.83986	3.36265	0.00280992
ACOX2	-5.371	-0.700311	0.00281925
HAX1	-0.992485	6.73992	0.00282237
ACAD9	-0.835104	5.68916	0.00283787
MIR4672	-1.33018	3.29286	0.00285403
LRRC41	-1.0587	6.40185	0.00287702
U2AF1	-0.685348	7.51692	0.00287975
SAE1	-0.747306	7.73947	0.00290808
SLC35B1	-0.74967	7.40466	0.00291469
AP1M2	-0.924412	8.33633	0.00292648
MIR3653	-1.73206	3.08639	0.0029351
SNORD24	-0.824146	8.4091	0.00293893
TRH	-4.36903	0.0090856	0.00295178
STUB1	-1.00931	7.7016	0.00295283
RPLP1	-0.936213	11.0068	0.00296478
SARS2	-1.19467	5.3224	0.00296619
TPGS1	-1.47047	3.55514	0.00296809
WNK2	-1.68126	4.146	0.0029775
TMED1	-1.06809	5.77672	0.00297764
GNG5	-0.946879	6.04457	0.00297808
ZNF689	-1.30317	4.13121	0.00299274
BAD	-1.14648	6.18899	0.00300042
TMEM180	-1.69188	4.00925	0.00301688
AKT1	-0.980168	9.09242	0.00302398
PCGF2	-1.01167	6.32326	0.00302739
ALDOA	-1.02815	11.7016	0.00304492
DHRS11	-1.42069	3.25431	0.00304796
KCNH1	-1.92301	2.73678	0.00304928
WASF2	-1.10505	7.26723	0.00305538
HSD11B2	-1.99804	2.20952	0.00306921
HM13	-0.917264	8.52646	0.00307652
HGH1	-1.09744	5.54744	0.00307709
MRPS11	-0.932701	6.83729	0.00307951
ECSIT	-1.11206	5.66819	0.00310729
TFDP1	-0.800354	5.65304	0.00313853
CTU2	-0.991179	5.53665	0.00314289
FBXO46	-1.09883	5.21232	0.00315369
VPS25	-0.958132	6.8496	0.00315684
TRAPPC5	-1.20959	5.85856	0.00316083
SLC2A1	-0.974585	7.60052	0.00316606
ZMIZ1	-1.08791	7.60621	0.003168
NPTXR	-1.33594	5.28577	0.00318214
CTBP1	-0.897391	7.16155	0.00318456
IER5	-0.80197	7.58647	0.00320801
C11orf31	-0.985188	5.76756	0.00321258
ICOSLG	-1.27972	4.32732	0.00321901
MGAT1	-0.974123	6.91273	0.00322064
FAM222A	-1.24578	4.22608	0.00322275
TMCO4	-1.37457	4.01988	0.00322547
MLST8	-1.1492	6.18977	0.00322807
RPL27A	-0.817933	9.20181	0.00325191
MPG	-1.08611	6.51002	0.00325321
GATA3	-0.684137	10.3672	0.00325412
NDUFS2	-0.741212	6.18739	0.00326099
TRAPPC2L	-0.970428	6.79692	0.00326245
TNFSF12-TNFSF13	-2.50648	2.06281	0.00330531
EIF4E2	-0.756882	6.37502	0.00331978
TOMM6	-0.766657	7.03701	0.00332464
LRRC10B	-1.87814	3.33037	0.00332973
COA3	-0.983081	5.54576	0.00334441
MRPL9	-0.727557	7.16847	0.00335272
SHMT2	-0.942933	7.66115	0.00335628
R3HDM4	-1.02893	5.69816	0.00337353
ALX4	-4.91423	0.157235	0.00340365
PPP1R16A	-0.880707	6.84632	0.00340646
EEF1D	-0.875178	9.83142	0.00341014
FDPS	-0.752967	7.1305	0.00343163
LIPE	-3.71027	0.126747	0.00343464
AK2	-0.735503	6.84578	0.00345113
C2orf54	-3.53235	0.469394	0.0034735
SLC37A4	-1.04408	6.05255	0.00347779
TMEM14A	-1.21988	4.1525	0.00347941
MIR7113	-1.31662	4.24978	0.00348089
ARID1A	-1.24252	6.88152	0.00348366
PSMB2	-0.747455	6.99749	0.00348664
MPV17L2	-1.08605	5.79198	0.00348845
ZC3H7B	-1.04254	6.87654	0.00348886
NOS1AP	-1.7163	3.29487	0.00348969
TLCD1	-1.12664	5.28811	0.00349102
GMEB2	-1.04145	6.01811	0.00349515
DAZAP1	-0.8431	7.67965	0.00349598
CLDN7	-0.918486	8.76343	0.00349918
HMG20B	-0.881139	7.19307	0.00350042
PPIE	-0.999363	5.01028	0.00350974
PTGFRN	-1.01453	5.03813	0.00353274
GFER	-1.07573	5.64226	0.00354051
CYB561D2	-1.42635	3.15014	0.00354134
PHB2	-0.860865	7.96554	0.00354922
SCARA3	-1.5389	3.54045	0.00356412
ESRP2	-0.86232	7.31004	0.00358415
SAMD10	-1.27919	4.61868	0.00358848
THEM6	-1.05849	7.92695	0.00359872
KLF16	-1.18373	5.59989	0.0036164
TMEM189	-0.898631	8.5149	0.00361734
CXCL16	-1.20164	4.86983	0.00362484
GPSM1	-1.08929	4.15197	0.00365536
PLEKHO1	-1.77752	2.2676	0.0036558
MYL6	-0.841042	10.3474	0.00366199
SCO2	-1.43952	4.28185	0.00366543
APH1A	-0.975762	8.72664	0.00367753
SDK2	-1.40026	4.44949	0.0036802
NAT14	-1.13091	4.52633	0.00368171
TSFM	-0.884561	5.6203	0.00368273
SNX17	-0.937544	7.20795	0.00368424
SNX12	-0.833643	6.35746	0.0037168
ZNHIT1	-0.963904	7.39184	0.00372746
NENF	-0.989279	5.3615	0.00373629
PVR	-0.96167	5.86949	0.00373995
APEX2	-0.927881	5.90814	0.00375293
LMNA	-0.942001	8.43248	0.00377923
AMER1	-1.39679	3.45852	0.00378025
RPS10P7	-1.37495	3.69109	0.00378707
SLC39A1	-0.917587	8.07881	0.00379835
TAPBPL	-1.10983	4.72525	0.00382257
SORBS3	-1.43754	4.13439	0.00383199
ALKBH7	-1.24953	5.08166	0.00383727
SDC3	-1.22175	5.78362	0.00384915
PRMT7	-1.05705	5.0515	0.00385011
DSCR8	-1.54583	2.66545	0.00385524
TMEM9	-0.903174	7.18377	0.00387816
NKIRAS2	-1.06052	6.32081	0.00389716
ABHD17A	-1.0613	5.82097	0.00390291
FLYWCH2	-1.0262	6.20195	0.00394413
TUSC2	-1.00501	5.26736	0.00394902
SMARCB1	-0.940633	7.22394	0.00398712
PNPO	-0.852326	7.79721	0.00399447
PUSL1	-1.11436	5.01463	0.00399995
EIF3CL	-0.643472	9.8349	0.00400225
EIF3C	-0.643214	9.83507	0.00401507
ATP6V0D1	-1.00288	7.84993	0.00401911
CPT2	-1.01846	5.16244	0.0040237
ITPKA	-2.29613	1.61406	0.00404249
ADPRH	-3.89425	0.432243	0.00405047
BLOC1S3	-1.22707	5.49314	0.00405195
SNORA45B	-0.898456	6.60109	0.00405406
PIGO	-1.11651	6.08639	0.0040966
PRKCSH	-0.987447	9.63649	0.0040987
FAM96B	-1.01482	6.0383	0.00410452
CNP	-1.00777	5.90066	0.00410759
B3GNT3	-1.39952	3.95254	0.00410807
TUBB2A	-1.08834	6.16809	0.0041127
RRP12	-1.00065	6.42483	0.00411874
GLB1L2	-1.80266	4.47012	0.0041252
EMX1	-1.89894	2.20349	0.00412577
SORD	-1.09346	5.03763	0.00413989
IMMP1L	-1.60087	2.51453	0.0041556
GGT1	-1.8203	3.10645	0.00416504
YRDC	-0.998553	5.0589	0.00417035
SPRR1A	-5.7075	-0.912434	0.00423461
OAZ3	-1.95605	2.24804	0.00423998
FADS2	-1.04473	6.61383	0.00424766
DHX30	-0.934558	6.11374	0.00425288
PSKH1	-1.11521	5.89527	0.00427605
FGF18	-4.10574	1.54607	0.00429156
PCBP2-OT1	-0.770722	7.38064	0.00430147
CLIC1	-0.858362	8.90789	0.0043046
DDT	-0.861861	6.85654	0.0043393
FIZ1	-1.1734	4.43152	0.00434445
GTF3C6	-1.4356	4.41449	0.00434697
ADAP1	-1.04674	6.27555	0.00434852
MESP1	-2.06325	1.29358	0.00436319
FAM132B	-3.95696	1.13001	0.00437144
NME2	-0.814962	10.5655	0.00442004
COQ4	-0.930772	6.2237	0.00445199
MYO1F	-3.21456	0.784284	0.00445259
H2AFZ	-0.776407	7.79568	0.00447997
IGFBP6	-2.17276	1.32998	0.00448642
SCARB1	-0.975465	7.32538	0.00449054
DNASE2	-0.904481	7.31339	0.00452904
ROMO1	-1.01915	6.83006	0.00454695
GPR153	-1.31548	4.57969	0.0045578
HS6ST1	-1.03354	7.72528	0.00456655
CHID1	-1.01467	6.61669	0.00458861
SERF2	-0.966623	9.74995	0.00461772
PVRL2	-0.961099	8.34478	0.00462052
EME1	-1.49088	3.33161	0.00464622
PNKD	-0.969397	6.24002	0.0046523
SNX15	-1.00112	5.8551	0.00465547
RTKN	-1.21169	4.39371	0.00466316
VASN	-1.17352	5.29888	0.00467446
ATOX1	-0.856728	6.38771	0.0046796
TP53I11	-1.00134	7.01448	0.00469828
RPL13A	-0.85423	11.3533	0.00472103
WIBG	-0.852529	6.12122	0.00473978
BCL7B	-0.811751	6.38767	0.00475166
DNMT3B	-1.19101	4.43678	0.00477658
C9orf69	-1.00282	6.3713	0.00477884
MED22	-0.981586	5.57737	0.00479863
SPTBN2	-1.20198	6.64407	0.00481823
SDF4	-0.964822	8.23247	0.00482426
TIGD5	-1.40203	4.27869	0.00483415
BDH1	-0.897986	5.6193	0.00483783
NUP93	-0.972871	4.98357	0.00484734
SLC25A10	-1.01775	7.59962	0.00485345
PTCHD2	-2.38776	2.20013	0.00485384
MAGEF1	-0.830137	5.74617	0.00486187
C2CD4D	-1.66462	2.31046	0.00486324
ZNF367	-2.05171	2.33635	0.00486766
DTD1	-0.781095	5.88361	0.00486804
RHOG	-1.1916	4.82513	0.00486942
MAGED1	-0.838084	7.38587	0.00487761
MIR652	-2.20216	1.74124	0.00491627
MLLT1	-1.03981	6.56957	0.00492134
SCAMP3	-0.925752	7.13418	0.00493146
TRAPPC1	-0.892634	7.6727	0.00493602
AGPAT2	-0.902216	6.84141	0.00494851
SH2B2	-1.40295	3.724	0.00495142
NDUFA3	-0.937102	6.87184	0.00499795
TYMP	-1.97573	1.6911	0.00500536
EHD2	-1.44201	4.23811	0.00500791
TRAM2	-1.03219	5.20845	0.00500807
THAP11	-0.929733	5.69892	0.00500918
TRIM47	-1.86825	2.43607	0.00501186
BTBD6	-0.881571	6.83574	0.00506802
RFXANK	-0.959201	6.42112	0.00507431
UBB	-0.75185	10.3426	0.00507662
PPIB	-0.797448	9.34161	0.00508722
FAAH	-0.947287	5.53263	0.00509639
IRF3	-0.911683	6.90289	0.00510882
C12orf75	-0.884855	5.19871	0.00511174
ECM1	-1.22167	3.56468	0.00511829
TNPO2	-0.983137	7.49649	0.00512149
CMPK2	-4.52443	-0.256248	0.00519286
FAM72B	-1.67501	3.32535	0.00521823
FBXW4	-1.01358	6.00251	0.00522242
ELK2AP	-7.90083	-0.188608	0.00523002
NUBP1	-0.883275	5.00234	0.00523698
MACROD1	-1.02977	5.96796	0.00523745
ACD	-1.04417	5.16417	0.00524928
PSMD8	-0.868111	8.54924	0.00525078
NCBP2-AS2	-0.967898	5.20967	0.00528891
ZNF593	-1.16701	5.22622	0.0052912
TRIM65	-0.962229	5.05039	0.00529932
RPL13	-0.911706	11.1779	0.00535243
ISPD	-7.20641	-0.883208	0.0053911
OAS2	-3.11626	0.692391	0.0054125
USP18	-1.21783	3.84482	0.00541379
MRPL41	-0.945672	8.06027	0.00542601
SNORA53	-0.841447	5.71195	0.00543014
LGALS3BP	-0.955648	9.12381	0.00544576
FBRSL1	-1.06932	6.9483	0.00547688
ACTL10	-2.11289	3.05756	0.00548613
PREX1	-1.01738	8.85306	0.00548685
GMPPA	-0.895937	6.36388	0.00549231
CKB	-1.12603	5.17064	0.00550807
CCAR2	-0.968748	6.80833	0.00554512
PLOD1	-1.00996	6.84205	0.00557048
LYPLA2	-0.928628	6.81177	0.00560354
SLC2A4RG	-0.878561	8.76585	0.0056071
PVRL1	-1.37812	4.91946	0.00562491
SLC25A19	-1.04904	4.80499	0.00563047
NEDD8	-0.675972	7.91513	0.00565914
KLC3	-1.58428	2.97737	0.00570469
MFAP2	-3.17455	1.23249	0.00573078
NELFCD	-0.676771	8.92856	0.0057617
KRT78	-3.54582	1.99062	0.00576353
PHF2	-1.21695	5.97694	0.00577311
ERBB2	-1.03379	7.487	0.00577513
EIF3I	-0.760822	8.01424	0.00578173
ZMYM3	-0.954203	6.02563	0.0058235
SLC25A3	-0.606862	8.46905	0.00583123
SNORD35A	-0.894376	8.73403	0.00584563
TAP2	-1.06812	4.66202	0.00586813
RPL13AP5	-0.840986	11.2616	0.0058756
TOMM22	-0.820977	6.32119	0.00590558
HIST1H4K	-1.29646	4.11042	0.00591239
DECR2	-0.910948	5.13654	0.00591793
NELFB	-0.907291	7.11185	0.00593701
CAD	-1.1341	7.02297	0.00596084
EPHB4	-0.988065	8.9214	0.00597294
SDK1	-1.30518	5.03995	0.00597394
BUB3	-0.828502	6.64703	0.0059936
ZCCHC3	-1.13571	3.99434	0.00600565
GPR137	-1.02698	6.0615	0.0060143
LRRC46	-2.35331	1.57784	0.0060155
PTPN18	-0.984793	6.37864	0.00603079
ABCF2	-0.809711	6.50767	0.00604467
CHRAC1	-0.869446	4.84639	0.00605032
PNP	-0.653202	6.71336	0.00605063
DCXR	-0.94727	7.50246	0.00605275
KRT77	-3.76802	1.38737	0.006092
RNPEPL1	-1.03523	6.35739	0.00609625
SLC35B2	-0.888983	7.7633	0.00610078
SERTAD1	-1.07171	5.26281	0.00611523
LRP3	-1.02476	6.14508	0.00612472
PEX10	-0.921438	5.77853	0.00614194
STK32C	-1.11991	4.63373	0.0061501
RER1	-0.712341	6.91639	0.00615946
DDX12P	-1.26599	4.44998	0.00616957
CST3	-0.878035	8.70146	0.00620694
IFI35	-1.10557	4.60276	0.00620817
TEX14	-1.55999	3.34149	0.00624177
MRPL17	-0.882143	5.80235	0.00624918
BRSK1	-1.63136	3.01585	0.00627698
C17orf70	-1.09607	6.27053	0.00628618
SIM2	-2.267	1.61289	0.00629468
CLPTM1L	-0.788298	7.94907	0.00632424
PBX1	-0.884198	6.01293	0.00632587
COMMD7	-0.90608	5.38375	0.00633949
GYLTL1B	-2.01271	2.50814	0.00634427
ADRBK1	-0.918084	7.8296	0.00637111
FOXD2	-1.84283	1.57556	0.0063934
ADSSL1	-1.05875	3.94119	0.0063952
CLEC11A	-1.10922	3.99214	0.00641885
NFYC	-0.838379	5.62374	0.0064686
CAPZB	-0.744417	7.99345	0.00647238
YIF1B	-0.916179	6.69517	0.00647242
TBL3	-0.923579	6.2971	0.00648502
PPAN-P2RY11	-0.883764	6.27428	0.00649204
ZNF768	-0.958337	6.78574	0.00649825
PRDX5	-0.859003	8.80963	0.00651161
KDM2B	-0.951941	5.2786	0.00651342
IVD	-0.859505	6.94458	0.00651378
DPCD	-1.14423	3.91524	0.00651959
FOXC1	-1.35729	3.61002	0.00652006
SULF2	-0.695013	10.4834	0.00652855
AP5S1	-1.02786	5.70891	0.00653727
ATXN7L2	-1.11979	3.71426	0.00655984
NFKBIB	-0.962099	5.25446	0.0065953
MAN1B1-AS1	-1.47864	2.79122	0.00661175
ALG12	-1.04442	5.27528	0.00664587
RNF40	-0.928633	8.01233	0.00664998
IGFBP3	-1.25738	4.42718	0.00665395
EFNB1	-1.31976	3.24134	0.0066872
CORO1B	-0.917663	8.29473	0.00669553
ZBED1	-1.51692	4.45393	0.00669981
ZNF282	-0.982554	5.82314	0.00670444
SPATA2	-0.916453	6.05268	0.00670689
CBX5	-1.34756	6.24046	0.00672154
LETM1	-0.977586	6.67985	0.00674909
FZD2	-1.37379	3.18539	0.00675455
ALKBH2	-0.882604	5.01797	0.0067587
SPATA2L	-1.04822	5.90457	0.00675998
CLUH	-0.995316	7.94093	0.0067691
PGR	-1.55328	3.27275	0.00679508
KIF26A	-1.68781	3.78113	0.00680457
RPLP2	-0.855151	9.02633	0.00680719
FAH	-0.97855	5.32885	0.00683855
GALNT14	-1.84377	1.45766	0.00686104
ALDH3B2	-0.954129	7.19347	0.00692187
GSE1	-0.822999	8.48572	0.00692835
ALDH3B1	-1.49125	3.40665	0.00696504
L3MBTL2	-1.04095	5.41036	0.00696599
PABPC4	-0.659366	7.26519	0.00701043
SNORD33	-0.833923	8.38862	0.00701362
N4BP3	-0.897705	8.06055	0.00703406
KRT76	-3.67467	1.66602	0.00705132
SLC9A3R2	-1.00153	6.17037	0.00706316
PPAN	-0.865095	6.10875	0.00707351
PDK2	-1.11371	5.32848	0.00707983
ITPA	-0.828251	5.74454	0.00709308
C1orf159	-1.0674	4.58775	0.00712643
GJB3	-2.97575	1.11781	0.00712655
NPRL3	-1.05857	6.57604	0.00712699
STK11	-0.89913	6.49298	0.0071279
KIAA2013	-0.92785	7.15449	0.00714386
DTL	-2.09774	2.36217	0.00727156
S1PR2	-1.50074	3.76508	0.00728517
CDK16	-0.919165	7.48382	0.0072954
MAP1S	-1.25296	4.52971	0.00731322
MRPL34	-0.876667	5.73063	0.00735172
MIR6836	-1.79279	1.8771	0.00738251
ATP5SL	-0.865798	6.2681	0.00738916
CDKN2C	-1.39299	2.8962	0.00739148
CCDC97	-0.990943	6.52266	0.00740284
TPM3	-0.67517	7.74527	0.00741661
NUDT22	-0.968242	5.87766	0.007437
SNORD68	-0.919689	8.50923	0.00747636
PRR3	-0.968578	4.18052	0.00748615
VPS72	-0.773476	7.19433	0.00751608
FANCC	-1.12322	3.56783	0.00752544
CIAPIN1	-0.917335	5.37608	0.00753284
NDUFB1	-0.827374	6.25757	0.00753404
USF2	-0.921182	7.95966	0.00754143
SLC35E4	-1.81846	2.14882	0.00757546
DDA1	-0.860581	5.83926	0.00758768
UNC93B1	-1.0032	6.10592	0.00759331
[truncated: 77 more rows]

[truncated: 2 more sheets: Up_5FUVSCtrl_48hr, Down_5FUVSCtrl_48hr]
