# Supplementary material for: Identification of candidate anti-cancer molecular mechanisms of Compound Kushen Injection using functional genomics
Source: Oncotarget. 2016 Sep 1;7(40):66003–19. doi: 10.18632/oncotarget.11788 (PMC5323210; doi:10.18632/oncotarget.11788)
Supplement: Supplementary file 4 [file oncotarget-07-66003-s004.xlsx]

## Sheet: CKI (2mg 24h)
Name	pSize	NDE	pNDE	tA	pPERT	pG	pGFdr	pGFWER	Status
Cell cycle	124	33	1.16421e-11	-35.7471	0.027	9.36355e-12	1.38581e-09	1.38581e-09	Inhibited
HTLV-I infection	195	35	2.00357e-07	-32.4808	0.248	8.85323e-07	6.55139e-05	0.000131028	Inhibited
Hepatitis B	134	26	1.5827e-06	-7.66755	0.839	1.92967e-05	0.000951971	0.00285591	Inhibited
Chronic myeloid leukemia	73	16	3.28931e-05	-24.5398	0.21	8.89893e-05	0.0032926	0.0131704	Inhibited
Estrogen signaling pathway	89	17	0.000118904	-73.6371	0.11	0.00016015	0.00474045	0.0237023	Inhibited
Prostate cancer	87	18	2.49296e-05	8.97662	0.664	0.000198787	0.00490341	0.0294205	Activated
cGMP-PKG signaling pathway	157	21	0.00292836	-57.2045	0.025	0.000770318	0.0162867	0.114007	Inhibited
MicroRNAs in cancer	260	35	0.000133404	-3.19519	0.807	0.00109127	0.0200118	0.161508	Inhibited
Thyroid hormone signaling pathway	113	19	0.00028126	9.8015	0.432	0.00121693	0.0200118	0.180106	Activated
FoxO signaling pathway	126	20	0.000431157	-15.5333	0.45	0.00185242	0.024725	0.274158	Inhibited
Insulin signaling pathway	139	21	0.000617699	-34.1584	0.33	0.00193611	0.024725	0.286545	Inhibited
Pathways in cancer	310	39	0.000241732	2.37812	0.953	0.00215991	0.024725	0.319667	Activated
Pancreatic cancer	65	12	0.00156614	-24.5208	0.148	0.00217179	0.024725	0.321425	Inhibited
Progesterone-mediated oocyte maturation	79	14	0.00100681	-8.13769	0.437	0.00384044	0.040599	0.568386	Inhibited
Glioma	65	12	0.00156614	-24.4727	0.337	0.00451092	0.0426123	0.667616	Inhibited
HIF-1 signaling pathway	102	17	0.000638995	3.46001	0.871	0.00472731	0.0426123	0.699642	Activated
Axon guidance	114	17	0.00225322	-17.244	0.261	0.00496267	0.0426123	0.734476	Inhibited
PI3K-Akt signaling pathway	345	40	0.00104521	-19.5209	0.598	0.00523637	0.0426123	0.774983	Inhibited
MAPK signaling pathway	253	22	0.16422	-46.5045	0.004	0.00547049	0.0426123	0.809633	Inhibited
ErbB signaling pathway	87	14	0.00260604	-30.4829	0.293	0.0062441	0.0462064	0.924127	Inhibited

## Sheet: 5-FU (2mg 24h)
Name	pSize	NDE	pNDE	tA	pPERT	pG	pGFdr	pGFWER	Status
Cell cycle	124	80	9.95979e-29	16.1914	0.335	2.22113e-27	3.33169e-25	3.33169e-25	Activated
Oocyte meiosis	109	55	1.23496e-13	13.2725	0.584	2.25456e-12	1.69092e-10	3.38184e-10	Activated
HTLV-I infection	195	78	6.96894e-12	43.2122	0.088	1.78583e-11	8.92916e-10	2.67875e-09	Activated
Prostate cancer	87	42	5.56609e-10	20.3601	0.416	5.36876e-09	2.01328e-07	8.05314e-07	Activated
Thyroid hormone signaling pathway	113	48	7.27499e-09	-17.2135	0.342	5.17807e-08	1.55342e-06	7.7671e-06	Inhibited
Axon guidance	114	46	9.71588e-08	31.0409	0.056	1.08977e-07	2.44917e-06	1.63466e-05	Activated
Epstein-Barr virus infection	83	38	2.27916e-08	15.7648	0.251	1.14295e-07	2.44917e-06	1.71442e-05	Activated
Hepatitis C	97	42	3.17825e-08	15.9186	0.264	1.64423e-07	3.08293e-06	2.46634e-05	Activated
Herpes simplex infection	103	44	2.46844e-08	-5.59868	0.766	3.55166e-07	5.91943e-06	5.32749e-05	Inhibited
Pancreatic cancer	65	31	1.39254e-07	22.7751	0.152	3.95198e-07	5.92797e-06	5.92797e-05	Activated
Hepatitis B	134	52	6.77789e-08	27.6139	0.451	5.595e-07	7.62955e-06	8.3925e-05	Activated
Progesterone-mediated oocyte maturation	79	36	6.14751e-08	-4.45847	0.705	7.78133e-07	9.72667e-06	0.00011672	Inhibited
Pathways in cancer	310	98	5.91396e-08	9.89399	0.846	8.91101e-07	1.02819e-05	0.000133665	Activated
Chronic myeloid leukemia	73	34	7.31491e-08	4.74471	0.779	1.00749e-06	1.07946e-05	0.000151124	Activated
p53 signaling pathway	68	31	4.93023e-07	-14.2886	0.136	1.17459e-06	1.17459e-05	0.000176188	Inhibited
Insulin signaling pathway	139	53	1.00584e-07	5.50153	0.887	1.53743e-06	1.44134e-05	0.000230614	Activated
FoxO signaling pathway	126	48	4.06978e-07	23.3282	0.29	2.00078e-06	1.76539e-05	0.000300117	Activated
RIG-I-like receptor signaling pathway	48	25	2.64724e-07	-7.20625	0.565	2.50012e-06	2.08344e-05	0.000375019	Inhibited
TNF signaling pathway	72	32	6.58267e-07	9.43117	0.44	4.65003e-06	3.67107e-05	0.000697504	Activated
MAPK signaling pathway	253	77	7.11392e-06	30.35	0.054	6.05893e-06	4.5442e-05	0.000908839	Activated
Toxoplasmosis	93	35	1.95252e-05	-40.2607	0.028	8.42984e-06	6.02131e-05	0.00126448	Inhibited
Sphingolipid signaling pathway	98	39	1.34778e-06	14.1124	0.593	1.20202e-05	8.19556e-05	0.00180302	Activated
PI3K-Akt signaling pathway	345	92	0.000264283	115.208	0.004	1.56032e-05	0.00010176	0.00234048	Activated
Hippo signaling pathway	151	52	4.81155e-06	21.5064	0.35	2.40722e-05	0.000147899	0.00361083	Activated
Influenza A	107	40	6.23657e-06	-17.6306	0.277	2.46498e-05	0.000147899	0.00369747	Inhibited
Small cell lung cancer	83	34	2.92082e-06	-9.2137	0.677	2.7948e-05	0.000161238	0.00419219	Inhibited
T cell receptor signaling pathway	93	36	7.15279e-06	13.0516	0.506	4.89665e-05	0.000272036	0.00734498	Activated
Apoptosis	84	31	8.75892e-05	40.2927	0.052	6.05738e-05	0.000324502	0.00908607	Activated
Adherens junction	70	29	1.1789e-05	0.928724	0.95	0.00013887	0.000695955	0.0208305	Activated
VEGF signaling pathway	61	26	1.80219e-05	8.44946	0.623	0.000139191	0.000695955	0.0208786	Activated
Colorectal cancer	49	22	2.95728e-05	6.13823	0.452	0.00016338	0.000790549	0.024507	Activated
Neurotrophin signaling pathway	116	41	2.31435e-05	10.7011	0.625	0.000175656	0.000823388	0.0263484	Activated
Ras signaling pathway	224	66	9.18255e-05	47.7447	0.183	0.000201546	0.000916118	0.0302319	Activated
ErbB signaling pathway	87	31	0.000184718	41.7702	0.104	0.00022784	0.00099125	0.034176	Activated
Alzheimer's disease	47	21	4.8794e-05	8.49971	0.408	0.000235399	0.00099125	0.0353099	Activated
Shigellosis	49	22	2.95728e-05	6.29981	0.681	0.0002379	0.00099125	0.035685	Activated
Bladder cancer	29	15	7.42997e-05	10.9127	0.403	0.000341833	0.00138581	0.051275	Activated
Proteoglycans in cancer	203	62	4.69489e-05	-4.38365	0.903	0.000469247	0.00185229	0.0703871	Inhibited
HIF-1 signaling pathway	102	34	0.000396066	34.651	0.114	0.000496914	0.00191121	0.0745371	Activated
Rap1 signaling pathway	207	61	0.000164692	39.7326	0.31	0.000555607	0.00208353	0.0833411	Activated
Salmonella infection	71	27	0.00013649	8.53323	0.449	0.000655736	0.00239904	0.0983605	Activated
Acute myeloid leukemia	57	22	0.000433249	13.2971	0.155	0.0007124	0.00254429	0.10686	Activated
Non-small cell lung cancer	54	22	0.000174214	20.0891	0.445	0.000811295	0.0028301	0.121694	Activated
Osteoclast differentiation	121	40	0.000156992	9.2843	0.587	0.000948456	0.00323337	0.142268	Activated
Tuberculosis	165	50	0.000296371	-26.6721	0.329	0.000998033	0.00332678	0.149705	Inhibited
Amyotrophic lateral sclerosis (ALS)	36	16	0.000410587	11.973	0.274	0.00113542	0.00370246	0.170313	Activated
AMPK signaling pathway	96	32	0.000578006	11.5279	0.235	0.00134529	0.00429347	0.201793	Activated
Tight junction	124	40	0.000280733	7.13943	0.518	0.00143033	0.00446979	0.21455	Activated
Focal adhesion	207	52	0.0169139	78.6064	0.009	0.0014903	0.00456216	0.223546	Activated
Thyroid cancer	28	14	0.000206277	2.80728	0.762	0.00153381	0.00460142	0.230071	Activated
NOD-like receptor signaling pathway	48	20	0.000236802	-2.73635	0.817	0.00184769	0.00543439	0.277154	Inhibited
Renal cell carcinoma	56	22	0.000323419	4.84398	0.664	0.00202854	0.00585155	0.30428	Activated
Glioma	65	23	0.00133016	28.1417	0.186	0.00230201	0.00651513	0.345302	Activated
Dopaminergic synapse	124	40	0.000280733	-0.371621	0.965	0.00249607	0.00693353	0.374411	Inhibited
Regulation of actin cytoskeleton	184	54	0.000420941	-10.2562	0.73	0.00279254	0.00761602	0.418881	Inhibited
Bacterial invasion of epithelial cells	56	21	0.000903863	-20.908	0.42	0.00336965	0.00902586	0.505448	Inhibited
cGMP-PKG signaling pathway	157	47	0.000595321	-6.60287	0.759	0.00393206	0.0103475	0.589809	Inhibited
B cell receptor signaling pathway	69	25	0.000561357	3.71011	0.821	0.00400148	0.0103487	0.600223	Activated
Non-alcoholic fatty liver disease (NAFLD)	73	26	0.000595137	5.85257	0.802	0.00412738	0.0104933	0.619108	Activated
Glucagon signaling pathway	85	27	0.00326475	-17.0955	0.197	0.00536979	0.0133455	0.805469	Inhibited
Circadian rhythm	31	13	0.00267888	-5.2841	0.243	0.00542716	0.0133455	0.814074	Inhibited
Fc gamma R-mediated phagocytosis	91	29	0.00222963	-19.4991	0.302	0.00559097	0.0135265	0.838646	Inhibited
Notch signaling pathway	48	18	0.00205238	15.012	0.349	0.00590319	0.0140552	0.885478	Activated
mTOR signaling pathway	57	21	0.00117839	1.22403	0.812	0.00760874	0.0177394	1	Activated
Prolactin signaling pathway	72	25	0.00114707	-5.6915	0.844	0.00768706	0.0177394	1	Inhibited
Prion diseases	21	10	0.00269098	7.91885	0.436	0.00909042	0.02066	1	Activated
Chagas disease (American trypanosomiasis)	89	29	0.00152528	5.29914	0.785	0.00925268	0.020715	1	Activated
Estrogen signaling pathway	89	28	0.0032354	25.1386	0.421	0.0103503	0.0228314	1	Activated
Endometrial cancer	45	17	0.00246764	9.38612	0.567	0.0105942	0.0230309	1	Activated
Leukocyte transendothelial migration	85	25	0.0130628	-34.8634	0.138	0.0131928	0.0282703	1	Inhibited
Leishmaniasis	49	17	0.00677177	-12.431	0.288	0.0141195	0.02983	1	Inhibited
MicroRNAs in cancer	260	56	0.161895	-25.7854	0.016	0.0180182	0.037538	1	Inhibited
NF-kappa B signaling pathway	79	25	0.00478975	8.43573	0.577	0.0190451	0.0391337	1	Activated
Adipocytokine signaling pathway	63	21	0.00477617	3.82498	0.665	0.0214456	0.0434709	1	Activated
TGF-beta signaling pathway	80	25	0.00573559	6.30031	0.657	0.0247996	0.0495992	1	Activated

## Sheet: CKI (2mg 48h)
Name	pSize	NDE	pNDE	tA	pPERT	pG	pGFdr	pGFWER	Status
Cell cycle	124	37	9.92524e-09	14.2715	0.179	3.75729e-08	5.59836e-06	5.59836e-06	Activated
p53 signaling pathway	68	25	2.48806e-08	1.81076	0.804	3.74622e-07	2.79093e-05	5.58187e-05	Activated
Pathogenic Escherichia coli infection	40	14	5.58493e-05	-44.3991	0.006	5.33098e-06	0.000264772	0.000794317	Inhibited
FoxO signaling pathway	126	29	9.3161e-05	22.5374	0.165	0.000185735	0.00691861	0.0276744	Activated
Bladder cancer	29	11	0.000152759	-8.52255	0.417	0.000679131	0.0202381	0.101191	Inhibited
Apoptosis	84	17	0.00968831	44.3348	0.012	0.00116954	0.0290435	0.174261	Activated
HTLV-I infection	195	39	0.000174959	-1.61303	0.933	0.00158671	0.0337742	0.23642	Inhibited
Chronic myeloid leukemia	73	18	0.000799728	12.5446	0.296	0.002213	0.0405189	0.329738	Activated
Gap junction	89	21	0.000576634	10.586	0.502	0.00264792	0.0405189	0.39454	Activated
RIG-I-like receptor signaling pathway	48	14	0.000495447	-4.32375	0.602	0.00271939	0.0405189	0.405189	Inhibited

## Sheet: 5-FU (2mg 48h)
Name	pSize	NDE	pNDE	tA	pPERT	pG	pGFdr	pGFWER	Status
Cell cycle	124	41	2.13292e-32	15.4954	0.354	5.66016e-31	7.1884e-29	7.1884e-29	Activated
p53 signaling pathway	68	22	9.38398e-18	-6.55213	0.574	2.19564e-16	1.39423e-14	2.78847e-14	Inhibited
Oocyte meiosis	109	18	1.95463e-09	-14.9561	0.44	1.88125e-08	7.96397e-07	2.38919e-06	Inhibited
Progesterone-mediated oocyte maturation	79	12	2.42561e-06	-7.27446	0.524	1.8526e-05	0.000588199	0.0023528	Inhibited
FoxO signaling pathway	126	14	1.55379e-05	13.0759	0.426	8.55561e-05	0.00217313	0.0108656	Activated
HTLV-I infection	195	18	1.37314e-05	9.74111	0.598	0.000104366	0.00220909	0.0132545	Activated
MicroRNAs in cancer	260	19	0.000192853	-8.74169	0.326	0.000671102	0.0121757	0.08523	Inhibited
Alcoholism	166	14	0.000311983	3.69567	0.841	0.00242587	0.0385107	0.308086	Activated
Pancreatic cancer	65	8	0.000515829	5.09482	0.622	0.0029019	0.0409491	0.368542	Activated
Small cell lung cancer	83	9	0.000606538	-6.92067	0.696	0.00370232	0.0470195	0.470195	Inhibited
