# Supplementary material for: Identification of candidate anti-cancer molecular mechanisms of Compound Kushen Injection using functional genomics
Source: Oncotarget. 2016 Sep 1;7(40):66003–19. doi: 10.18632/oncotarget.11788 (PMC5323210; doi:10.18632/oncotarget.11788)
Supplement: Supplementary file 5 [file oncotarget-07-66003-s005.xlsx]

## Sheet: co_expression_modules.txt
Modules	Number of transcripts	Number of lncRNAs	Number of refGenes	Percentage of lncRNAs (%)
antiquewhite	153	87	66	56.9
darkseagreen1	51	26	25	51
orange	152	76	76	50
aliceblue	155	70	85	45.2
green4	62	28	34	45.2
navajowhite4	38	17	21	44.7
plum4	65	28	37	43.1
tomato2	43	18	25	41.9
sienna4	72	30	42	41.7
lightpink	40	15	25	37.5
lavenderblush	52	19	33	36.5
mediumorchid3	36	13	23	36.1
darkolivegreen2	67	22	45	32.8
magenta3	62	20	42	32.3
plum	88	28	60	31.8
darkseagreen	39	12	27	30.8
brown1	56	17	39	30.4
lavender	40	12	28	30
chocolate3	92	26	66	28.3
darkgoldenrod4	98	27	71	27.6
orangered1	160	44	116	27.5
tomato	55	15	40	27.3
bisque4	108	29	79	26.9
lavenderblush2	79	20	59	25.3
purple	253	62	191	24.5
lightblue1	70	17	53	24.3
deeppink	126	30	96	23.8
darkviolet	150	35	115	23.3
blueviolet	116	25	91	21.6
tan2	43	9	34	20.9
blue3	222	46	176	20.7
thistle3	81	16	65	19.8
palevioletred2	81	15	66	18.5
chocolate2	39	7	32	17.9
firebrick	47	8	39	17
mediumpurple1	70	11	59	15.7
coral2	1124	175	949	15.6
palevioletred3	331	51	280	15.4
indianred2	59	9	50	15.3
blue4	184	27	157	14.7
antiquewhite1	62	9	53	14.5
lightblue2	971	137	834	14.1
magenta4	242	30	212	12.4
magenta2	125	13	112	10.4
brown2	5532	509	5023	9.2
mediumpurple4	73	6	67	8.2
sienna1	421	32	389	7.6
antiquewhite2	488	37	451	7.6
indianred4	256	19	237	7.4
grey60	2070	131	1939	6.3
green3	365	23	342	6.3
greenyellow	413	22	391	5.3
firebrick3	1485	51	1434	3.4
