# Supplementary material for: Identification of candidate anti-cancer molecular mechanisms of Compound Kushen Injection using functional genomics
Source: Oncotarget. 2016 Sep 1;7(40):66003–19. doi: 10.18632/oncotarget.11788 (PMC5323210; doi:10.18632/oncotarget.11788)
Supplement: Supplementary file 6 [file oncotarget-07-66003-s006.xlsx]

## Sheet: both_modules_GO_KEGG.txt
Category	Term	Count	Fold enrichment	PValue
GOTERM_BP_FAT	GO:0000279~M phase	80	6.98404	1.108e-44
GOTERM_BP_FAT	GO:0007049~cell cycle	117	4.33049	1.28618e-43
GOTERM_BP_FAT	GO:0022403~cell cycle phase	85	5.897	1.83079e-41
GOTERM_BP_FAT	GO:0006259~DNA metabolic process	93	5.27892	2.45849e-41
GOTERM_BP_FAT	GO:0006260~DNA replication	56	8.46539	9.45062e-36
GOTERM_BP_FAT	GO:0022402~cell cycle process	90	4.57516	7.45272e-35
GOTERM_BP_FAT	GO:0000280~nuclear division	56	7.31102	4.28035e-32
GOTERM_BP_FAT	GO:0007067~mitosis	56	7.31102	4.28035e-32
GOTERM_BP_FAT	GO:0000087~M phase of mitotic cell cycle	56	7.18047	1.17413e-31
GOTERM_BP_FAT	GO:0048285~organelle fission	56	7.02369	4.01244e-31
GOTERM_BP_FAT	GO:0000278~mitotic cell cycle	66	5.12336	3.41376e-28
GOTERM_BP_FAT	GO:0051301~cell division	55	5.35492	2.1122e-24
GOTERM_BP_FAT	GO:0006281~DNA repair	51	5.1578	7.12844e-22
GOTERM_BP_FAT	GO:0006974~response to DNA damage stimulus	58	4.46614	1.09079e-21
GOTERM_BP_FAT	GO:0007059~chromosome segregation	28	9.92855	7.29336e-20
GOTERM_BP_FAT	GO:0051276~chromosome organization	58	3.43478	3.9362e-16
GOTERM_BP_FAT	GO:0006261~DNA-dependent DNA replication	21	10.3993	2.35978e-15
GOTERM_BP_FAT	GO:0033554~cellular response to stress	59	2.99398	9.18506e-14
GOTERM_BP_FAT	GO:0000075~cell cycle checkpoint	22	6.94375	3.40389e-12
GOTERM_BP_FAT	GO:0051726~regulation of cell cycle	41	3.55769	5.12801e-12
GOTERM_BP_FAT	GO:0000070~mitotic sister chromatid segregation	15	11.9674	5.80758e-12
GOTERM_BP_FAT	GO:0000819~sister chromatid segregation	15	11.644	9.04897e-12
GOTERM_BP_FAT	GO:0006310~DNA recombination	22	6.01792	6.26658e-11
GOTERM_BP_FAT	GO:0006323~DNA packaging	23	5.64618	7.81842e-11
GOTERM_BP_FAT	GO:0051327~M phase of meiotic cell cycle	21	6.15469	1.22412e-10
GOTERM_BP_FAT	GO:0007126~meiosis	21	6.15469	1.22412e-10
GOTERM_BP_FAT	GO:0051321~meiotic cell cycle	21	6.03159	1.79791e-10
GOTERM_BP_FAT	GO:0007017~microtubule-based process	30	3.40576	1.59263e-08
GOTERM_BP_FAT	GO:0006302~double-strand break repair	15	6.94884	1.9408e-08
GOTERM_BP_FAT	GO:0007051~spindle organization	13	8.29743	2.72475e-08
GOTERM_BP_FAT	GO:0032392~DNA geometric change	9	14.3609	6.44319e-08
GOTERM_BP_FAT	GO:0032508~DNA duplex unwinding	9	14.3609	6.44319e-08
GOTERM_BP_FAT	GO:0000725~recombinational repair	9	13.6051	1.07922e-07
GOTERM_BP_FAT	GO:0000724~double-strand break repair via homologous recombination	9	13.6051	1.07922e-07
GOTERM_BP_FAT	GO:0031570~DNA integrity checkpoint	13	7.18047	1.56706e-07
GOTERM_BP_FAT	GO:0006268~DNA unwinding during replication	8	16.4125	1.62337e-07
GOTERM_BP_FAT	GO:0000226~microtubule cytoskeleton organization	21	4.10312	1.74173e-07
GOTERM_BP_FAT	GO:0007346~regulation of mitotic cell cycle	21	3.96815	3.03343e-07
GOTERM_BP_FAT	GO:0006270~DNA replication initiation	8	14.3609	5.09284e-07
GOTERM_BP_FAT	GO:0006297~nucleotide-excision repair, DNA gap filling	8	13.5162	8.39943e-07
GOTERM_BP_FAT	GO:0030261~chromosome condensation	9	10.3399	1.28454e-06
GOTERM_BP_FAT	GO:0010564~regulation of cell cycle process	17	4.28309	1.96005e-06
GOTERM_BP_FAT	GO:0007076~mitotic chromosome condensation	7	15.4656	2.37504e-06
GOTERM_BP_FAT	GO:0051329~interphase of mitotic cell cycle	16	4.46165	2.55484e-06
GOTERM_BP_FAT	GO:0065004~protein-DNA complex assembly	15	4.73437	2.83434e-06
GOTERM_BP_FAT	GO:0051325~interphase	16	4.33538	3.68756e-06
GOTERM_BP_FAT	GO:0010212~response to ionizing radiation	12	5.74437	5.81962e-06
GOTERM_BP_FAT	GO:0000377~RNA splicing, via transesterification reactions with bulged adenosine as nucleophile	19	3.56677	6.02218e-06
GOTERM_BP_FAT	GO:0000398~nuclear mRNA splicing, via spliceosome	19	3.56677	6.02218e-06
GOTERM_BP_FAT	GO:0000375~RNA splicing, via transesterification reactions	19	3.56677	6.02218e-06
GOTERM_BP_FAT	GO:0007052~mitotic spindle organization	7	13.4035	6.52743e-06
GOTERM_BP_FAT	GO:0006325~chromatin organization	32	2.43148	8.61265e-06
GOTERM_BP_FAT	GO:0007093~mitotic cell cycle checkpoint	10	6.6795	1.34432e-05
GOTERM_BP_FAT	GO:0006289~nucleotide-excision repair	11	5.74437	1.67183e-05
GOTERM_BP_FAT	GO:0008380~RNA splicing	26	2.62947	1.95954e-05
GOTERM_BP_FAT	GO:0000077~DNA damage checkpoint	10	5.98372	3.42656e-05
GOTERM_BP_FAT	GO:0051052~regulation of DNA metabolic process	15	3.77919	4.00107e-05
GOTERM_BP_FAT	GO:0031497~chromatin assembly	13	4.29177	4.47137e-05
GOTERM_BP_FAT	GO:0006397~mRNA processing	27	2.41586	5.6002e-05
GOTERM_BP_FAT	GO:0034728~nucleosome organization	13	4.01488	8.69962e-05
GOTERM_BP_FAT	GO:0042770~DNA damage response, signal transduction	12	4.30828	9.52066e-05
GOTERM_BP_FAT	GO:0051303~establishment of chromosome localization	6	11.4887	0.000111461
GOTERM_BP_FAT	GO:0050000~chromosome localization	6	11.4887	0.000111461
GOTERM_BP_FAT	GO:0034621~cellular macromolecular complex subunit organization	28	2.2527	0.000127343
GOTERM_BP_FAT	GO:0006334~nucleosome assembly	12	4.10312	0.000148988
GOTERM_BP_FAT	GO:0048015~phosphoinositide-mediated signaling	12	3.91662	0.000226656
GOTERM_BP_FAT	GO:0016071~mRNA metabolic process	28	2.17355	0.000231631
GOTERM_BP_FAT	GO:0008283~cell proliferation	31	2.04215	0.000294402
GOTERM_BP_FAT	GO:0008156~negative regulation of DNA replication	7	7.18047	0.000334472
GOTERM_BP_FAT	GO:0051053~negative regulation of DNA metabolic process	8	5.89167	0.000342342
GOTERM_BP_FAT	GO:0045841~negative regulation of mitotic metaphase/anaphase transition	5	13.0554	0.000390769
GOTERM_BP_FAT	GO:0007094~mitotic cell cycle spindle assembly checkpoint	5	13.0554	0.000390769
GOTERM_BP_FAT	GO:0006333~chromatin assembly or disassembly	14	3.16619	0.00047016
GOTERM_BP_FAT	GO:0007127~meiosis I	8	5.47083	0.000548888
GOTERM_BP_FAT	GO:0051784~negative regulation of nuclear division	5	11.9674	0.000570125
GOTERM_BP_FAT	GO:0031577~spindle checkpoint	5	11.9674	0.000570125
GOTERM_BP_FAT	GO:0045839~negative regulation of mitosis	5	11.9674	0.000570125
GOTERM_BP_FAT	GO:0051783~regulation of nuclear division	9	4.61601	0.000655755
GOTERM_BP_FAT	GO:0007088~regulation of mitosis	9	4.61601	0.000655755
GOTERM_BP_FAT	GO:0030071~regulation of mitotic metaphase/anaphase transition	6	7.83324	0.00079918
GOTERM_BP_FAT	GO:0001556~oocyte maturation	5	11.0469	0.000801021
GOTERM_BP_FAT	GO:0043933~macromolecular complex subunit organization	42	1.69904	0.000966902
GOTERM_BP_FAT	GO:0031023~microtubule organizing center organization	7	5.74437	0.0011731
GOTERM_BP_FAT	GO:0006275~regulation of DNA replication	9	4.1693	0.00130184
GOTERM_BP_FAT	GO:0010948~negative regulation of cell cycle process	6	6.89325	0.00147965
GOTERM_BP_FAT	GO:0033043~regulation of organelle organization	18	2.38246	0.00152466
GOTERM_BP_FAT	GO:0034622~cellular macromolecular complex assembly	23	2.07737	0.0017119
GOTERM_BP_FAT	GO:0007018~microtubule-based movement	12	3.05011	0.00189565
GOTERM_BP_FAT	GO:0006284~base-excision repair	6	6.38264	0.00212343
GOTERM_BP_FAT	GO:0000079~regulation of cyclin-dependent protein kinase activity	8	4.25509	0.00251944
GOTERM_BP_FAT	GO:0006396~RNA processing	33	1.73276	0.00281758
GOTERM_BP_FAT	GO:0007098~centrosome cycle	5	7.55839	0.00368018
GOTERM_BP_FAT	GO:0009314~response to radiation	16	2.29775	0.00425829
GOTERM_BP_FAT	GO:0051297~centrosome organization	6	5.38535	0.00459382
GOTERM_BP_FAT	GO:0048599~oocyte development	5	6.83854	0.0053792
GOTERM_BP_FAT	GO:0000086~G2/M transition of mitotic cell cycle	5	6.83854	0.0053792
GOTERM_BP_FAT	GO:0065003~macromolecular complex assembly	37	1.59806	0.00552951
GOTERM_BP_FAT	GO:0015931~nucleobase, nucleoside, nucleotide and nucleic acid transport	11	2.79593	0.00593744
GOTERM_BP_FAT	GO:0009994~oocyte differentiation	5	6.5277	0.00639698
GOTERM_BP_FAT	GO:0050657~nucleic acid transport	10	2.96102	0.00653579
GOTERM_BP_FAT	GO:0050658~RNA transport	10	2.96102	0.00653579
GOTERM_BP_FAT	GO:0051236~establishment of RNA localization	10	2.96102	0.00653579
GOTERM_BP_FAT	GO:0016568~chromatin modification	19	1.99166	0.00736047
GOTERM_BP_FAT	GO:0010639~negative regulation of organelle organization	9	3.1524	0.00752365
GOTERM_BP_FAT	GO:0006403~RNA localization	10	2.87219	0.00794526
GOTERM_BP_FAT	GO:0051656~establishment of organelle localization	8	3.33007	0.00984887
GOTERM_BP_FAT	GO:0007010~cytoskeleton organization	26	1.71277	0.00996716
GOTERM_BP_FAT	GO:0051028~mRNA transport	9	2.97123	0.0106243
GOTERM_BP_FAT	GO:0006338~chromatin remodeling	7	3.59023	0.0127384
GOTERM_BP_FAT	GO:0000910~cytokinesis	6	4.2032	0.0132532
GOTERM_BP_FAT	GO:0002200~somatic diversification of immune receptors	5	5.31886	0.0133908
GOTERM_BP_FAT	GO:0009262~deoxyribonucleotide metabolic process	5	5.31886	0.0133908
GOTERM_BP_FAT	GO:0006730~one-carbon metabolic process	10	2.56445	0.015989
GOTERM_BP_FAT	GO:0019932~second-messenger-mediated signaling	16	1.95553	0.0173963
GOTERM_BP_FAT	GO:0045786~negative regulation of cell cycle	8	2.83673	0.0223276
GOTERM_BP_FAT	GO:0010638~positive regulation of organelle organization	8	2.76837	0.0251488
GOTERM_BP_FAT	GO:0051129~negative regulation of cellular component organization	11	2.22493	0.0263509
GOTERM_BP_FAT	GO:0051640~organelle localization	8	2.49755	0.040852
GOTERM_BP_FAT	GO:0048477~oogenesis	5	3.77919	0.0418582
GOTERM_BP_FAT	GO:0032259~methylation	7	2.64544	0.048398
KEGG_PATHWAY	hsa04110:Cell cycle	32	6.85137	3.96693e-18
KEGG_PATHWAY	hsa03030:DNA replication	18	13.3816	1.07512e-15
KEGG_PATHWAY	hsa04114:Oocyte meiosis	17	4.13612	2.27495e-06
KEGG_PATHWAY	hsa03040:Spliceosome	18	3.82331	3.15533e-06
KEGG_PATHWAY	hsa03430:Mismatch repair	8	9.30892	1.29661e-05
KEGG_PATHWAY	hsa03410:Base excision repair	9	6.88195	3.11845e-05
KEGG_PATHWAY	hsa03440:Homologous recombination	8	7.64662	5.34574e-05
KEGG_PATHWAY	hsa03420:Nucleotide excision repair	9	5.47428	0.000176183
KEGG_PATHWAY	hsa00240:Pyrimidine metabolism	13	3.66233	0.000178921
KEGG_PATHWAY	hsa04914:Progesterone-mediated oocyte maturation	12	3.73439	0.000298541
KEGG_PATHWAY	hsa05322:Systemic lupus erythematosus	10	2.70335	0.0108065
KEGG_PATHWAY	hsa00230:Purine metabolism	13	2.27399	0.0110148
KEGG_PATHWAY	hsa04115:p53 signaling pathway	7	2.75503	0.0395806
KEGG_PATHWAY	hsa03010:Ribosome	8	2.46098	0.0419926
