# Supplementary material for: Identification of candidate anti-cancer molecular mechanisms of Compound Kushen Injection using functional genomics
Source: Oncotarget. 2016 Sep 1;7(40):66003–19. doi: 10.18632/oncotarget.11788 (PMC5323210; doi:10.18632/oncotarget.11788)
Supplement: Supplementary file 7 [file oncotarget-07-66003-s007.xlsx]

## Sheet: Sheet1
Gene Symbol	Forward (5' -> 3')	Reverse (5' -> 3')
RPS13	TCCCAGTCGGCTTTACCCTAT	CAGGATTACACCGATCTGTGAAG
TP53	CAGCACATGACGGAGGTTGT	TCATCCAAATACTCCACACGC
CCND1	GCTGCGAAGTGGAAACCATC	CCTCCTTCTGCACACATTTGAA
CYP1A1	TCGGCCACGGAGTTTCTTC	GGTCAGCATGTGCCCAATCA
BCL2	GGTGGGGTCATGTGTGTGG	CGGTTCAGGTACTCAGTCATCC
IL20	ATGAAAGCCTCTAGTCTTGCCT	GCCCCGTATCTCAGAAAATCC
H19	TGCTGCACTTTACAACCACTG	ATGGTGTCTTTGATGTTGGGC
